# Supplementary material for: The neuroendocrine transition in prostate cancer is dynamic and dependent on ASCL1
Source: Nat Cancer. 2024 Oct 11;5(11):1641–59. doi: 10.1038/s43018-024-00838-6 (PMC11584404; doi:10.1038/s43018-024-00838-6)
Supplement: Supplementary file 4 — Statistical source data for Fig. 1. [file 43018_2024_838_MOESM4_ESM.xlsx]

## Sheet: Source Data Fig 1d
% pHH3+ nuclei per mm^2 of tumor (related to Fig 1d)
PtPM-Early	PtPM-Late	RPM-PRAD	RPM-NEPC
148.145	671.572	409.796	572.204
205.484	361.606	430.175	2210.89
180.868	233.439	445.298	1270.08
103.235	697.638	413.504	1210.8
85.1515	268.738	337.55	983.034
194.159	334.341	237.736	983.778
278.025	732.572	202.442	810.837
273.184	462.762	500.021	667.823
166.794		301.425	812.631
368.348		741.548	717.483
397.165		182.498	809.969
362.697			494.08
279.365			1540.42
397.903			865.423

## Sheet: Source Data Fig 1e
Mouse survival (related to Fig 1e)
Mouse ID	Days	PtPM 250k cells	RPM 250k cells	PtRM 250k cells	PtPM 1k cells
RR1055	20	1
RR1056	22	1
RR1057	21	1
RR1063	28	1
RR1065	27	1
RR1067	37		1
RR1068	37		1
RR1069	37		1
RR1070	41		1
RR1078	45		1
RR1137	280			1
PtRM mouse 2	400			0
PtRM mouse 3	400			0
PtRM mouse 4	400			0
PtRM mouse 5	400			0
PtRM mouse 6	400			0
PtRM mouse 7	400			0
PtRM mouse 8	400			0
cage 4388046_1	35		1
cage 4388046_2	37		1
cage 4353876	41		1
cage 4353856_1	48				1
cage 4353856_2	49				1
cage 4353876_1	43		1
cage 4388046_3	43		1
cage 4326725	44		1
cage 4354884	49		1
cage 4353876_2	49		1
cage 4388046_4	49		1
cage 4380198_1	56				1
cage 4380198_2	52				1
cage 4380198_3	51				1

## Sheet: Source Data Fig 1f
Contingency data: # of mice with metastasis at end point (related to Fig. 1f)
	No Met	Met
PtPM	13	8
RPM	9	30
	fraction of PtPM mice with mets	fraction of RPM mice with mets
No mets	0.62	0.23
Regional	0.38	0.54
Distal	0	0.23
Total	1	1
