# Supplementary material for: The neuroendocrine transition in prostate cancer is dynamic and dependent on ASCL1
Source: Nat Cancer. 2024 Oct 11;5(11):1641–59. doi: 10.1038/s43018-024-00838-6 (PMC11584404; doi:10.1038/s43018-024-00838-6)
Supplement: Supplementary file 5 — Statistical source data for Fig. 2. [file 43018_2024_838_MOESM5_ESM.xlsx]

## Sheet: normalized counts and row z
	PtPM.1	PtPM.2	PtPM.3	PtPM.4	PtPM.7	PtPM.8	PtPM.9	PtPM.11	PtPM.5	PtPM.6	RPM.1	RPM.9	RPM.4	RPM.5	RPM.6	RPM.2	RPM.7	RPM.8			PtPM.1	PtPM.2	PtPM.3	PtPM.4	PtPM.7	PtPM.8	PtPM.9	PtPM.11	PtPM.5	PtPM.6	RPM.1	RPM.9	RPM.4	RPM.5	RPM.6	RPM.2	RPM.7	RPM.8
	PtPM early							PtPM Late			RPM early					RPM late
Notch1	2.79655	2.98538	2.37799	2.55101	2.38424	2.79553	3.11937	2.71284	2.71371	2.67728	3.068	2.55104	2.69885	2.98193	2.80473	2.3638	2.44812	2.2355		Notch1	0.445248	1.17563	-1.17371	-0.504476	-1.14952	0.441293	1.69387	0.121473	0.124814	-0.0160641	1.49518	-0.504344	0.067352	1.16227	0.476869	-1.22857	-0.902458	-1.72485
Notch2	2.90309	2.99076	2.79472	2.8914	2.77881	2.9883	3.23036	3.06164	3.05828	2.80002	3.25978	2.87804	2.99117	3.14085	3.15785	2.71046	2.59515	2.38406		Notch2	-0.0886684	0.30099	-0.570372	-0.14063	-0.641078	0.290072	1.36601	0.61608	0.601114	-0.546831	1.49678	-0.200045	0.302843	0.968148	1.04373	-0.944926	-1.45747	-2.39574	-2.78495
Notch3	3.21614	3.30241	2.88656	2.88798	2.7711	3.02832	3.33956	3.12697	3.14119	2.77793	3.1694	2.80564	3.10822	3.07954	3.04194	2.9874	2.9611	2.66638		Notch3	1.05216	1.50696	-0.6852	-0.677718	-1.29385	0.0621059	1.70276	0.582125	0.657049	-1.25783	0.805757	-1.11177	0.483248	0.332079	0.133876	-0.153638	-0.292259	-1.84586	-2
Notch4	2.32191	2.1785	1.86079	2.1436	2.17047	2.41911	2.55159	2.3485	2.40727	1.98195	2.10643	1.97561	2.37907	2.49956	2.44639	2.45561	2.36903	2.29039		Notch4	0.249099	-0.474555	-2.07782	-0.650686	-0.515102	0.739631	1.40814	0.383272	0.679845	-1.4664	-0.838236	-1.49839	0.537575	1.14557	0.877268	0.923808	0.486913	0.0900728	-1
Hes1	3.23052	3.18359	2.91502	3.02481	2.98921	2.89603	2.97523	2.98964	3.03704	3.1146	2.6767	2.80031	2.66788	2.83864	2.69264	1.97818	2.39585	2.27623		Hes1	1.26877	1.12522	0.303856	0.639639	0.530757	0.245778	0.48798	0.532068	0.67702	0.91423	-0.425022	-0.0469775	-0.452012	0.0702293	-0.376285	-2.56141	-1.284	-1.64984	0
Hes6	3.21025	3.16372	3.51621	3.39033	3.37378	3.08439	2.88516	3.17946	3.30649	3.03071	2.87859	3.48023	3.71752	3.29446	3.33188	4.3406	4.31149	4.23242		Hes6	-0.486107	-0.589355	0.192816	-0.0865101	-0.123242	-0.765391	-1.2075	-0.554439	-0.272544	-0.884518	-1.22208	0.112973	0.639528	-0.299247	-0.216208	2.02216	1.95757	1.7821	1
Dll1	1.62466	1.77717	1.19195	1.40582	1.3852	1.65444	1.75897	1.74055	1.55819	1.62317	1.64337	1.88649	2.25026	2.17524	2.02996	3.01755	2.79179	2.99535		Dll1	-0.543803	-0.260342	-1.3481	-0.950567	-0.988911	-0.488463	-0.294159	-0.328397	-0.667355	-0.546585	-0.509026	-0.0571359	0.619021	0.479571	0.209542	2.0452	1.62557	2.00393	2
Dll3	0	0.565376	0.767379	0.92101	1.19901	0.962464	0.685383	1.04155	1.31025	0.499275	0.940317	1.89196	2.14182	2.13667	1.86369	3.22151	2.96812	3.06948		Dll3	-1.53604	-0.939064	-0.725772	-0.563555	-0.270013	-0.519784	-0.81235	-0.436277	-0.152564	-1.00886	-0.543168	0.461654	0.725479	0.720042	0.431805	1.86552	1.59796	1.70498	2.32338
Dll4	1.7973	1.78677	1.97502	1.81017	2.11067	2.12774	2.09367	1.99582	1.83004	2.02382	1.80505	2.01821	2.17634	2.40053	1.93799	2.90949	2.97844	2.60135		Dll4	-0.919225	-0.948151	-0.431323	-0.883911	-0.0589154	-0.0120555	-0.105586	-0.374217	-0.829358	-0.297358	-0.897949	-0.312761	0.121352	0.736829	-0.532993	2.13409	2.32338	1.28814
Jag1	2.95179	3.02168	2.8442	2.81721	2.91879	2.90007	3.0744	2.91348	2.6848	3.06146	2.76488	2.49796	2.60375	2.77454	2.53008	2.5934	2.37403	2.20094		Jag1	0.820186	1.1064	0.379531	0.269027	0.68504	0.608372	1.32231	0.66326	-0.273274	1.26931	0.0546846	-1.03848	-0.60519	0.0942494	-0.906925	-0.64761	-1.54601	-2.25489
Jag2	3.18721	3.35035	2.95596	3.04395	2.92648	3.20483	3.25581	3.08513	3.16104	2.8736	3.46342	3.32076	3.44269	3.17192	3.22652	3.58797	3.39153	3.44872		Jag2	-0.201449	0.610944	-1.35301	-0.914846	-1.49981	-0.11367	0.140161	-0.709795	-0.331734	-1.76313	1.17401	0.463613	1.07082	-0.277555	-0.00568385	1.79427	0.816056	1.10082
Rest	2.91244	3.04899	2.7668	2.81802	2.76404	2.82305	2.96929	2.8295	3.01002	2.71949	2.98079	2.89182	2.82835	2.93642	2.93346	1.89316	2.04935	1.74421		Rest	0.496438	0.844597	0.125093	0.255707	0.11806	0.268525	0.641392	0.284957	0.745229	0.00447164	0.670719	0.443874	0.282039	0.55758	0.550021	-2.1024	-1.70415	-2.48215
Ascl1	0.619511	0.955543	1.30984	1.12153	2.20044	1.95458	1.99876	2.46706	2.22887	0.873437	1.24391	2.89399	3.76175	3.51436	3.6939	4.28901	4.39001	4.47574		Ascl1	-1.39701	-1.13971	-0.868425	-1.01262	-0.186502	-0.374755	-0.34093	0.0176459	-0.164732	-1.20258	-0.918913	0.344544	1.00898	0.819553	0.957032	1.4127	1.49004	1.55568
Insm1	1.57276	1.76735	1.30984	1.4643	1.65742	1.49464	1.33268	1.81973	2.00398	1.0714	1.50333	2.85561	3.29216	2.77338	3.00216	3.88037	3.7504	3.83029		Insm1	-0.694655	-0.493105	-0.966967	-0.806993	-0.606965	-0.775562	-0.943313	-0.438846	-0.248016	-1.21393	-0.766565	0.634067	1.08623	0.54889	0.78585	1.69546	1.56084	1.64359
Foxa2	0.411956	0.368845	1.02959	0.537315	0.620552	0.962464	0.685383	1.63366	1.77296	0.626956	0.813714	2.63711	3.14895	2.59444	2.80073	3.35272	3.50239	3.63011		Foxa2	-1.09529	-1.13113	-0.581823	-0.991075	-0.921875	-0.637625	-0.867978	-0.0796228	0.0361842	-0.916552	-0.761289	0.754596	1.18012	0.719127	0.890626	1.34952	1.47395	1.58014
Pou3f4	0.619511	0	0	0	0	0	0.358316	0	0	0.317854	0	0.768786	1.49566	1.60169	0.835247	2.39704	1.91511	1.73929		Pou3f4	-0.0617531	-0.829188	-0.829188	-0.829188	-0.829188	-0.829188	-0.385315	-0.829188	-0.829188	-0.435438	-0.829188	0.123166	1.02359	1.15495	0.205495	2.1402	1.5432	1.3254
Syp	0.865045	1.56962	1.28323	1.31315	1.22714	1.14845	1.38158	1.43156	1.51129	1.10944	1.72272	2.59941	2.76902	2.29887	2.43721	3.13057	3.16173	3.27052		Syp	-1.29493	-0.414814	-0.772551	-0.735181	-0.842619	-0.940917	-0.649697	-0.587274	-0.48767	-0.989639	-0.223564	0.871538	1.0834	0.496129	0.668935	1.53504	1.57396	1.70985
Chga	0.865045	0.802842	1.65005	1.59006	1.55529	1.12245	1.40411	2.0971	2.25867	0.499275	1.31894	2.8301	3.17109	2.78429	3.02789	3.50109	3.69176	3.59646		Chga	-1.18687	-1.24674	-0.431297	-0.489032	-0.522502	-0.939118	-0.668008	-0.000999289	0.154509	-1.53893	-0.74999	0.704518	1.03273	0.660434	0.894899	1.35036	1.53388	1.44215
Chgb	0.411956	1.37554	0.767379	0.669224	0.620552	0.537945	0.358316	0.778296	1.01081	0.317854	1.18557	2.20363	2.50689	1.93091	2.20338	2.69848	2.46758	2.87728		Chgb	-1.07542	-0.00994901	-0.682415	-0.790948	-0.844767	-0.936109	-1.13473	-0.670343	-0.413243	-1.17947	-0.220002	0.905715	1.24104	0.604156	0.905436	1.45288	1.19757	1.6506
Zeb1	2.07796	1.9822	1.72563	1.7578	1.8875	2.18928	2.25333	1.99582	1.73027	1.98681	2.21524	2.02625	2.16917	2.37508	2.06774	2.09519	2.28313	1.90603		Zeb1	0.198181	-0.304979	-1.65313	-1.48409	-0.802561	0.783093	1.11964	-0.233412	-1.62876	-0.280787	0.919461	-0.0735347	0.677408	1.75933	0.144483	0.288679	1.27621	-0.705234
Zeb2	2.14192	2.29297	1.94018	2.27439	2.16422	2.31923	2.59472	2.25304	2.09035	2.09334	2.70781	2.36898	2.34186	2.56725	2.49365	2.435	2.41998	2.34653		Zeb2	-0.931245	-0.161871	-1.95888	-0.256478	-0.817691	-0.0280988	1.37516	-0.365223	-1.19396	-1.17873	1.95125	0.22531	0.0871558	1.23523	0.860369	0.561613	0.485101	0.11099
Vim	3.6971	3.6042	3.45328	3.5626	3.5735	3.70106	3.80684	3.58891	3.37786	3.51435	3.594	3.61218	3.46374	3.82731	3.47716	3.58912	3.27128	3.15902		Vim	0.881148	0.330187	-0.564911	0.0834308	0.148123	0.904587	1.53195	0.239497	-1.01215	-0.202715	0.269692	0.377482	-0.50285	1.65332	-0.423252	0.240745	-1.64424	-2.31004
Snai1	2.44633	2.16282	2.00728	2.10366	2.27479	2.52321	2.51745	2.34458	1.99187	2.36115	2.12117	2.03022	1.87819	2.31254	2.12527	1.82235	1.55878	1.60023		Snai1	1.14603	0.146639	-0.401631	-0.0618839	0.541368	1.41702	1.39673	0.787371	-0.455951	0.845756	-0.000176218	-0.320778	-0.856653	0.674424	0.0143019	-1.0535	-1.98259	-1.83647
Snai2	2.17986	2.13392	1.93409	1.86422	2.04547	1.95062	2.06588	2.03361	1.51129	2.22584	1.42085	1.31148	1.49566	1.79401	1.29008	1.75489	1.26958	1.11059		Snai2	1.21491	1.08685	0.529853	0.335104	0.840315	0.575938	0.897195	0.80726	-0.648621	1.34305	-0.900732	-1.20558	-0.692214	0.139414	-1.26523	0.0303653	-1.32236	-1.76553
Twist1	1.36457	1.51993	1.42285	1.54705	1.61496	1.76493	1.78713	1.63366	1.17254	1.73125	1.78195	1.82774	1.74728	1.98776	1.72108	1.52306	1.21937	0.731105		Twist1	-0.65921	-0.137853	-0.463629	-0.0468609	0.181034	0.684294	0.758804	0.243786	-1.3036	0.571272	0.741404	0.895057	0.625063	1.43207	0.537132	-0.12737	-1.14645	-2.78495
Twist2	2.03579	2.43761	1.42285	1.40582	1.42149	2.04974	1.6235	1.07936	1.29012	1.33236	1.62104	1.59106	1.46016	1.6805	1.36916	1.23485	0.807264	0.861116		Twist2	1.36237	2.35567	-0.152774	-0.194867	-0.156145	1.39686	0.343211	-1.00187	-0.480873	-0.376472	0.337139	0.263039	-0.0605491	0.484115	-0.285498	-0.617516	-1.67448	-1.54136
Cd44	3.57868	3.56868	3.4911	3.50082	3.41755	3.42755	3.5933	3.45519	3.38255	3.66435	3.63137	3.32658	3.06937	3.31417	3.42717	2.58017	2.65375	2.29593		Cd44	0.711525	0.686104	0.488877	0.513605	0.301897	0.327321	0.748683	0.39759	0.212931	0.929323	0.845466	0.0706489	-0.583232	0.0390804	0.326363	-1.82688	-1.63983	-2.54947
Epcam	4.26307	4.21629	4.39155	4.35909	4.24417	4.08013	4.05013	4.13897	4.19831	4.29634	4.02364	4.22131	4.00634	3.95526	4.02752	3.98896	4.08549	4.14113		Epcam	0.8685	0.511371	1.84949	1.60163	0.724225	-0.528231	-0.757277	-0.0790104	0.374101	1.12253	-0.959592	0.549685	-1.09168	-1.48163	-0.929908	-1.22432	-0.487344	-0.0625391
Ncam-1	2.36844	2.26232	1.91529	2.05031	1.94851	2.35981	2.2775	2.19885	2.10636	1.98195	2.53912	2.32523	2.64674	2.65503	2.59702	2.66181	3.18577	3.18233		Ncam-1	-0.0934874	-0.376723	-1.3029	-0.942538	-1.21426	-0.116511	-0.336187	-0.546109	-0.792945	-1.125	0.362052	-0.208803	0.649266	0.671407	0.516579	0.6895	2.08791	2.07873
Ncam-2	0.411956	0	0	0	0.493597	0.259355	0	0	0.284431	0	0.634175	0.768786	1.43478	0.91153	0.768564	1.99787	1.8778	2.28195		Ncam-2	-0.348311	-0.896725	-0.896725	-0.896725	-0.239626	-0.551461	-0.896725	-0.896725	-0.518078	-0.896725	-0.0524833	0.126717	1.01331	0.316745	0.126422	1.76292	1.60308	2.14111
Ncad	0.759441	1.26463	1.1183	1.0794	0.866169	1.17295	1.33268	1.17626	1.19874	1.02975	1.69464	1.90267	2.28113	1.91018	2.04548	3.01262	2.97409	3.03197		Ncad	-1.20178	-0.52641	-0.722034	-0.774037	-1.05909	-0.648968	-0.435434	-0.64454	-0.614495	-0.840412	0.0484555	0.326565	0.832509	0.336604	0.517473	1.81041	1.7589	1.83628
Cd44	3.57868	3.56868	3.4911	3.50082	3.41755	3.42755	3.5933	3.45519	3.38255	3.66435	3.63137	3.32658	3.06937	3.31417	3.42717	2.58017	2.65375	2.29593		Cd44	0.711525	0.686104	0.488877	0.513605	0.301897	0.327321	0.748683	0.39759	0.212931	0.929323	0.845466	0.0706489	-0.583232	0.0390804	0.326363	-1.82688	-1.63983	-2.54947
Ret	0.619511	1.48333	0.977358	0.92101	1.61496	1.50586	1.51917	1.60224	1.72272	1.17679	2.01502	2.50858	3.04054	2.75556	2.79534	3.66082	4.01942	3.9698		Ret	-1.40688	-0.589323	-1.0682	-1.12153	-0.464743	-0.568005	-0.555402	-0.476778	-0.36275	-0.879451	-0.0861088	0.38102	0.884487	0.614768	0.652423	1.47155	1.81094	1.76398
Ascl1	0.619511	0.955543	1.30984	1.12153	2.20044	1.95458	1.99876	2.46706	2.22887	0.873437	1.24391	2.89399	3.76175	3.51436	3.6939	4.28901	4.39001	4.47574		Ascl1	-1.39701	-1.13971	-0.868425	-1.01262	-0.186502	-0.374755	-0.34093	0.0176459	-0.164732	-1.20258	-0.918913	0.344544	1.00898	0.819553	0.957032	1.4127	1.49004	1.55568
Dkk2	2.16131	2.08423	1.78998	1.56186	2.11067	2.4123	2.33521	2.28349	1.62022	2.51425	2.34315	2.10938	2.12879	2.49516	2.14389	1.55975	1.70843	1.65772		Dkk2	0.321318	0.0846645	-0.818814	-1.51921	0.16586	1.09198	0.855279	0.696485	-1.34003	1.40501	0.87965	0.161885	0.221484	1.3464	0.267833	-1.52569	-1.06919	-1.2249
Dkk3	2.5584	2.50433	2.38019	2.40087	2.35278	2.43112	2.4234	2.41181	2.2696	2.27328	2.87859	2.6636	2.637	2.71156	2.49365	1.8592	1.51615	1.51776		Dkk3	0.564302	0.418564	0.083878	0.139642	0.00998703	0.221177	0.200372	0.169136	-0.214239	-0.204313	1.42748	0.847929	0.776205	0.97722	0.389767	-1.32062	-2.24542	-2.24107
Stk33	0.759441	0	0	0.346939	0.493597	0.259355	0	0.30103	0.284431	0	0	1.83398	2.06937	2.03802	2.1872	3.02243	2.86222	2.90319		Stk33	-0.273661	-0.930971	-0.930971	-0.630688	-0.503753	-0.706494	-0.930971	-0.670424	-0.684791	-0.930971	-0.930971	0.656374	0.860105	0.832976	0.962088	1.685	1.54633	1.5818
Dll1	1.62466	1.77717	1.19195	1.40582	1.3852	1.65444	1.75897	1.74055	1.55819	1.62317	1.64337	1.88649	2.25026	2.17524	2.02996	3.01755	2.79179	2.99535		Dll1	-0.543803	-0.260342	-1.3481	-0.950567	-0.988911	-0.488463	-0.294159	-0.328397	-0.667355	-0.546585	-0.509026	-0.0571359	0.619021	0.479571	0.209542	2.0452	1.62557	2.00393
Dll3	0	0.565376	0.767379	0.92101	1.19901	0.962464	0.685383	1.04155	1.31025	0.499275	0.940317	1.89196	2.14182	2.13667	1.86369	3.22151	2.96812	3.06948		Dll3	-1.53604	-0.939064	-0.725772	-0.563555	-0.270013	-0.519784	-0.81235	-0.436277	-0.152564	-1.00886	-0.543168	0.461654	0.725479	0.720042	0.431805	1.86552	1.59796	1.70498
Hes5	0	0	0	0	0	0	0	0	0.454845	0	0	0.768786	1.03463	1.22799	0.689753	1.43878	1.54223	1.4461		Hes5	-0.786372	-0.786372	-0.786372	-0.786372	-0.786372	-0.786372	-0.786372	-0.786372	-0.0380159	-0.786372	-0.786372	0.478511	0.915902	1.23404	0.348478	1.58085	1.75105	1.5929
Hes6	3.21025	3.16372	3.51621	3.39033	3.37378	3.08439	2.88516	3.17946	3.30649	3.03071	2.87859	3.48023	3.71752	3.29446	3.33188	4.3406	4.31149	4.23242		Hes6	-0.486107	-0.589355	0.192816	-0.0865101	-0.123242	-0.765391	-1.2075	-0.554439	-0.272544	-0.884518	-1.22208	0.112973	0.639528	-0.299247	-0.216208	2.02216	1.95757	1.7821
Prox1	1.08189	0.802842	0.666424	0.852114	0.924589	1.45914	1.27756	1.62344	1.65714	0.317854	1.50333	2.6212	2.98862	2.75737	2.91688	3.5026	3.68294	3.85128		Prox1	-0.735758	-0.981913	-1.10225	-0.938449	-0.874516	-0.402975	-0.563146	-0.258042	-0.228308	-1.40974	-0.363993	0.62212	0.946234	0.742239	0.882942	1.39963	1.55871	1.70721
Tox3	1.62466	1.96365	1.83073	2.17665	1.74005	1.7944	2.14841	2.00451	2.54839	1.58834	1.08005	1.75977	2.13143	2.36476	1.77399	2.66803	2.31417	2.45728		Tox3	-0.943913	-0.087517	-0.42332	0.45059	-0.652396	-0.515108	0.37925	0.0157081	1.38972	-1.03568	-2.31979	-0.602599	0.33634	0.925831	-0.566661	1.69198	0.798008	1.15957
Neurod4	0	0	0	0	0	0	0	0	0	0	0	0.295347	0.963363	0.866996	0.768564	0.392697	1.04751	0.930236		Neurod4	-0.703961	-0.703961	-0.703961	-0.703961	-0.703961	-0.703961	-0.703961	-0.703961	-0.703961	-0.703961	-0.703961	0.00689126	1.61469	1.38276	1.14585	0.241196	1.81722	1.53496
Ar	2.42877	2.67386	2.02255	1.79341	2.28445	2.3089	2.39295	2.32034	2.07031	1.73986	1.83406	1.45151	2.07539	2.15878	1.80819	0.958421	1.12015	0.961041		Ar	1.01952	1.50238	0.219222	-0.232214	0.735196	0.783363	0.94896	0.805901	0.313321	-0.337696	-0.152112	-0.905789	0.323327	0.487623	-0.203087	-1.87723	-1.55861	-1.87207
Nr3c1	2.7843	2.83715	2.78705	2.75932	2.63083	2.76431	2.87488	2.71952	2.86936	2.64984	2.84091	2.70055	2.76414	2.86203	2.89048	2.59502	2.74837	2.7311		Nr3c1	0.197617	0.80729	0.229266	-0.0906756	-1.57312	-0.0330283	1.24268	-0.549806	1.17902	-1.3538	0.850691	-0.768721	-0.0349858	1.09441	1.4227	-1.98626	-0.216979	-0.416293
Tmprss2	2.72512	2.75042	2.95304	2.8914	3.03266	2.77814	2.78347	2.89561	3.0224	2.78182	2.74467	2.71952	2.93999	2.801	2.84942	1.73184	1.9874	1.79067		Tmprss2	0.121089	0.184198	0.68971	0.535943	0.888363	0.253351	0.266651	0.546451	0.862776	0.26255	0.169863	0.107121	0.657153	0.310385	0.431198	-2.35705	-1.71946	-2.21029
Pmepa1	3.48563	3.49668	3.22279	3.31881	3.38792	3.62312	3.66284	3.57584	3.47315	3.4291	3.43972	3.10334	3.19807	3.5384	3.39824	2.53696	2.47749	2.35019		Pmepa1	0.559162	0.586792	-0.0984243	0.141811	0.314711	0.903125	1.00249	0.784845	0.527938	0.417735	0.444306	-0.397251	-0.16026	0.691182	0.340512	-1.81421	-1.963	-2.28146
Steap4	2.65048	2.40913	2.92265	2.87895	3.12036	2.82783	2.96327	3.07756	2.76563	2.77558	2.07537	2.13493	2.27172	2.77801	2.55904	1.98814	2.2579	1.66952		Steap4	0.211908	-0.369801	0.867877	0.762565	1.3444	0.639343	0.965802	1.24125	0.489433	0.51343	-1.17421	-1.03067	-0.700979	0.519272	-0.00847865	-1.38447	-0.734281	-2.15239
Psca	1.92868	0.955543	1.58667	1.68747	0.866169	0.877199	1.50199	1.46258	1.62976	2.5041	0.813714	0.295347	0.631139	0.866996	0.689753	1.72588	0	0.211121		Psca	1.21193	-0.253925	0.696748	0.848586	-0.388552	-0.371938	0.569199	0.509831	0.761656	2.0787	-0.467566	-1.24839	-0.742582	-0.387307	-0.654292	0.906448	-1.69328	-1.37527
Folh1	0.619511	0	0	0.980458	0	0	0	0.30103	0	0.499275	0.733117	0.469675	0	0.254064	0.469527	0.239299	0	0		Folh1	1.18254	-0.819932	-0.819932	2.34925	-0.819932	-0.819932	-0.819932	0.153103	-0.819932	0.793899	1.54976	0.698222	-0.819932	0.00129362	0.697746	-0.046432	-0.819932	-0.819932
