# Supplementary material for: The neuroendocrine transition in prostate cancer is dynamic and dependent on ASCL1
Source: Nat Cancer. 2024 Oct 11;5(11):1641–59. doi: 10.1038/s43018-024-00838-6 (PMC11584404; doi:10.1038/s43018-024-00838-6)
Supplement: Supplementary file 6 — Statistical source data for Fig. 3. [file 43018_2024_838_MOESM6_ESM.xlsx]

## Sheet: CD8 T cell mean distance
NEPC	PRAD
245.117	-26.3997
338.469	7.92309
432.092	47.2645

## Sheet: Treg mean distance
NEPC	PRAD
178.11	19.3097
313.927	-9.93629
360.649	75.1503

## Sheet: CD4 mean distance
NEPC	PRAD
24.2171	-12.4722
348.467	186.298
191.924	237.726
