# Supplementary material for: The neuroendocrine transition in prostate cancer is dynamic and dependent on ASCL1
Source: Nat Cancer. 2024 Oct 11;5(11):1641–59. doi: 10.1038/s43018-024-00838-6 (PMC11584404; doi:10.1038/s43018-024-00838-6)
Supplement: Supplementary file 7 — Statistical source data for Fig. 4. [file 43018_2024_838_MOESM7_ESM.xlsx]

## Sheet: Sheet1
Name	Value	Tumor	Tissue	Panel
IBA1+ Mac Count	16100	RR1346	Lung	Myeloid
IBA1+ Mac within interface area	13212	RR1346	Lung	Myeloid
IBA1+ Mac average distance to interface (μm)	5.46	RR1346	Lung	Myeloid
Total interface area (mm²)	143.072	RR1346	Lung	Myeloid
IBA1+ Mac average density per mm²	92.345	RR1346	Lung	Myeloid
IBA1+ Mac per mm² [-500 to -400μm] of interface	193.017	RR1346	Lung	Myeloid
IBA1+ Mac per mm² [-400 to -300μm] of interface	205.814	RR1346	Lung	Myeloid
IBA1+ Mac per mm² [-300 to -200μm] of interface	191.058	RR1346	Lung	Myeloid
IBA1+ Mac per mm² [-200 to -100μm] of interface	210.83	RR1346	Lung	Myeloid
IBA1+ Mac per mm² [-100 to 0μm] of interface	204.703	RR1346	Lung	Myeloid
IBA1+ Mac per mm² [0 to 100μm] of interface	108.351	RR1346	Lung	Myeloid
IBA1+ Mac per mm² [100 to 200μm] of interface	59.3829	RR1346	Lung	Myeloid
IBA1+ Mac per mm² [200 to 300μm] of interface	43.2911	RR1346	Lung	Myeloid
IBA1+ Mac per mm² [300 to 400μm] of interface	37.0485	RR1346	Lung	Myeloid
IBA1+ Mac per mm² [400 to 500μm] of interface	30.2172	RR1346	Lung	Myeloid
IBA1+ Mac count [-500 to -400μm] of interface	274	RR1346	Lung	Myeloid
IBA1+ Mac count [-400 to -300μm] of interface	540	RR1346	Lung	Myeloid
IBA1+ Mac count [-300 to -200μm] of interface	911	RR1346	Lung	Myeloid
IBA1+ Mac count [-200 to -100μm] of interface	1918	RR1346	Lung	Myeloid
IBA1+ Mac count [-100 to 0μm] of interface	3206	RR1346	Lung	Myeloid
IBA1+ Mac count [0 to 100μm] of interface	2726	RR1346	Lung	Myeloid
IBA1+ Mac count [100 to 200μm] of interface	1347	RR1346	Lung	Myeloid
IBA1+ Mac count [200 to 300μm] of interface	931	RR1346	Lung	Myeloid
IBA1+ Mac count [300 to 400μm] of interface	790	RR1346	Lung	Myeloid
IBA1+ Mac count [400 to 500μm] of interface	569	RR1346	Lung	Myeloid
Band area in mm² [-500 to -400μm] of interface	1.4196	RR1346	Lung	Myeloid
Band area in mm² [-400 to -300μm] of interface	2.6237	RR1346	Lung	Myeloid
Band area in mm² [-300 to -200μm] of interface	4.7682	RR1346	Lung	Myeloid
Band area in mm² [-200 to -100μm] of interface	9.0974	RR1346	Lung	Myeloid
Band area in mm² [-100 to 0μm] of interface	15.6617	RR1346	Lung	Myeloid
Band area in mm² [0 to 100μm] of interface	25.1589	RR1346	Lung	Myeloid
Band area in mm² [100 to 200μm] of interface	22.6833	RR1346	Lung	Myeloid
Band area in mm² [200 to 300μm] of interface	21.5056	RR1346	Lung	Myeloid
Band area in mm² [300 to 400μm] of interface	21.3234	RR1346	Lung	Myeloid
Band area in mm² [400 to 500μm] of interface	18.8304	RR1346	Lung	Myeloid
IBA1+ Mac Count	3551	RR1340	Lung	Myeloid
IBA1+ Mac within interface area	721	RR1340	Lung	Myeloid
IBA1+ Mac average distance to interface (μm)	184.75	RR1340	Lung	Myeloid
Total interface area (mm²)	35.8281	RR1340	Lung	Myeloid
IBA1+ Mac average density per mm²	20.1239	RR1340	Lung	Myeloid
IBA1+ Mac per mm² [-500 to -400μm] of interface	0	RR1340	Lung	Myeloid
IBA1+ Mac per mm² [-400 to -300μm] of interface	0	RR1340	Lung	Myeloid
IBA1+ Mac per mm² [-300 to -200μm] of interface	62.8744	RR1340	Lung	Myeloid
IBA1+ Mac per mm² [-200 to -100μm] of interface	114.909	RR1340	Lung	Myeloid
IBA1+ Mac per mm² [-100 to 0μm] of interface	81.0964	RR1340	Lung	Myeloid
IBA1+ Mac per mm² [0 to 100μm] of interface	32.251	RR1340	Lung	Myeloid
IBA1+ Mac per mm² [100 to 200μm] of interface	12.5906	RR1340	Lung	Myeloid
IBA1+ Mac per mm² [200 to 300μm] of interface	14.6079	RR1340	Lung	Myeloid
IBA1+ Mac per mm² [300 to 400μm] of interface	16.8264	RR1340	Lung	Myeloid
IBA1+ Mac per mm² [400 to 500μm] of interface	13.1346	RR1340	Lung	Myeloid
IBA1+ Mac count [-500 to -400μm] of interface	0	RR1340	Lung	Myeloid
IBA1+ Mac count [-400 to -300μm] of interface	0	RR1340	Lung	Myeloid
IBA1+ Mac count [-300 to -200μm] of interface	3	RR1340	Lung	Myeloid
IBA1+ Mac count [-200 to -100μm] of interface	26	RR1340	Lung	Myeloid
IBA1+ Mac count [-100 to 0μm] of interface	117	RR1340	Lung	Myeloid
IBA1+ Mac count [0 to 100μm] of interface	151	RR1340	Lung	Myeloid
IBA1+ Mac count [100 to 200μm] of interface	70	RR1340	Lung	Myeloid
IBA1+ Mac count [200 to 300μm] of interface	99	RR1340	Lung	Myeloid
IBA1+ Mac count [300 to 400μm] of interface	139	RR1340	Lung	Myeloid
IBA1+ Mac count [400 to 500μm] of interface	116	RR1340	Lung	Myeloid
Band area in mm² [-500 to -400μm] of interface	0	RR1340	Lung	Myeloid
Band area in mm² [-400 to -300μm] of interface	0	RR1340	Lung	Myeloid
Band area in mm² [-300 to -200μm] of interface	0.0477	RR1340	Lung	Myeloid
Band area in mm² [-200 to -100μm] of interface	0.2263	RR1340	Lung	Myeloid
Band area in mm² [-100 to 0μm] of interface	1.4427	RR1340	Lung	Myeloid
Band area in mm² [0 to 100μm] of interface	4.682	RR1340	Lung	Myeloid
Band area in mm² [100 to 200μm] of interface	5.5597	RR1340	Lung	Myeloid
Band area in mm² [200 to 300μm] of interface	6.7772	RR1340	Lung	Myeloid
Band area in mm² [300 to 400μm] of interface	8.2608	RR1340	Lung	Myeloid
Band area in mm² [400 to 500μm] of interface	8.8316	RR1340	Lung	Myeloid
IBA1+ Mac Count	10240	RR1352	Lung	Myeloid
IBA1+ Mac within interface area	4999	RR1352	Lung	Myeloid
IBA1+ Mac average distance to interface (μm)	161.81	RR1352	Lung	Myeloid
Total interface area (mm²)	121.907	RR1352	Lung	Myeloid
IBA1+ Mac average density per mm²	41.0067	RR1352	Lung	Myeloid
IBA1+ Mac per mm² [-500 to -400μm] of interface	0	RR1352	Lung	Myeloid
IBA1+ Mac per mm² [-400 to -300μm] of interface	0	RR1352	Lung	Myeloid
IBA1+ Mac per mm² [-300 to -200μm] of interface	115.646	RR1352	Lung	Myeloid
IBA1+ Mac per mm² [-200 to -100μm] of interface	126.56	RR1352	Lung	Myeloid
IBA1+ Mac per mm² [-100 to 0μm] of interface	147.556	RR1352	Lung	Myeloid
IBA1+ Mac per mm² [0 to 100μm] of interface	56.8534	RR1352	Lung	Myeloid
IBA1+ Mac per mm² [100 to 200μm] of interface	30.7938	RR1352	Lung	Myeloid
IBA1+ Mac per mm² [200 to 300μm] of interface	27.0535	RR1352	Lung	Myeloid
IBA1+ Mac per mm² [300 to 400μm] of interface	26.9023	RR1352	Lung	Myeloid
IBA1+ Mac per mm² [400 to 500μm] of interface	32.3496	RR1352	Lung	Myeloid
IBA1+ Mac count [-500 to -400μm] of interface	0	RR1352	Lung	Myeloid
IBA1+ Mac count [-400 to -300μm] of interface	0	RR1352	Lung	Myeloid
IBA1+ Mac count [-300 to -200μm] of interface	2	RR1352	Lung	Myeloid
IBA1+ Mac count [-200 to -100μm] of interface	57	RR1352	Lung	Myeloid
IBA1+ Mac count [-100 to 0μm] of interface	937	RR1352	Lung	Myeloid
IBA1+ Mac count [0 to 100μm] of interface	1323	RR1352	Lung	Myeloid
IBA1+ Mac count [100 to 200μm] of interface	703	RR1352	Lung	Myeloid
IBA1+ Mac count [200 to 300μm] of interface	654	RR1352	Lung	Myeloid
IBA1+ Mac count [300 to 400μm] of interface	626	RR1352	Lung	Myeloid
IBA1+ Mac count [400 to 500μm] of interface	697	RR1352	Lung	Myeloid
Band area in mm² [-500 to -400μm] of interface	0	RR1352	Lung	Myeloid
Band area in mm² [-400 to -300μm] of interface	0	RR1352	Lung	Myeloid
Band area in mm² [-300 to -200μm] of interface	0.0173	RR1352	Lung	Myeloid
Band area in mm² [-200 to -100μm] of interface	0.4504	RR1352	Lung	Myeloid
Band area in mm² [-100 to 0μm] of interface	6.3501	RR1352	Lung	Myeloid
Band area in mm² [0 to 100μm] of interface	23.2704	RR1352	Lung	Myeloid
Band area in mm² [100 to 200μm] of interface	22.8293	RR1352	Lung	Myeloid
Band area in mm² [200 to 300μm] of interface	24.1743	RR1352	Lung	Myeloid
Band area in mm² [300 to 400μm] of interface	23.2694	RR1352	Lung	Myeloid
Band area in mm² [400 to 500μm] of interface	21.5458	RR1352	Lung	Myeloid
IBA1+ Mac Count	81243	RR1235	Liver	Myeloid
IBA1+ Mac within interface area	4150	RR1235	Liver	Myeloid
IBA1+ Mac average distance to interface (μm)	167.99	RR1235	Liver	Myeloid
Total interface area (mm²)	10.6698	RR1235	Liver	Myeloid
IBA1+ Mac average density per mm²	388.949	RR1235	Liver	Myeloid
IBA1+ Mac per mm² [-500 to -400μm] of interface	308.768	RR1235	Liver	Myeloid
IBA1+ Mac per mm² [-400 to -300μm] of interface	403.348	RR1235	Liver	Myeloid
IBA1+ Mac per mm² [-300 to -200μm] of interface	696.932	RR1235	Liver	Myeloid
IBA1+ Mac per mm² [-200 to -100μm] of interface	273.696	RR1235	Liver	Myeloid
IBA1+ Mac per mm² [-100 to 0μm] of interface	235.722	RR1235	Liver	Myeloid
IBA1+ Mac per mm² [0 to 100μm] of interface	381.058	RR1235	Liver	Myeloid
IBA1+ Mac per mm² [100 to 200μm] of interface	404.653	RR1235	Liver	Myeloid
IBA1+ Mac per mm² [200 to 300μm] of interface	386.621	RR1235	Liver	Myeloid
IBA1+ Mac per mm² [300 to 400μm] of interface	446.802	RR1235	Liver	Myeloid
IBA1+ Mac per mm² [400 to 500μm] of interface	397.236	RR1235	Liver	Myeloid
IBA1+ Mac count [-500 to -400μm] of interface	57	RR1235	Liver	Myeloid
IBA1+ Mac count [-400 to -300μm] of interface	108	RR1235	Liver	Myeloid
IBA1+ Mac count [-300 to -200μm] of interface	297	RR1235	Liver	Myeloid
IBA1+ Mac count [-200 to -100μm] of interface	205	RR1235	Liver	Myeloid
IBA1+ Mac count [-100 to 0μm] of interface	242	RR1235	Liver	Myeloid
IBA1+ Mac count [0 to 100μm] of interface	544	RR1235	Liver	Myeloid
IBA1+ Mac count [100 to 200μm] of interface	564	RR1235	Liver	Myeloid
IBA1+ Mac count [200 to 300μm] of interface	598	RR1235	Liver	Myeloid
IBA1+ Mac count [300 to 400μm] of interface	776	RR1235	Liver	Myeloid
IBA1+ Mac count [400 to 500μm] of interface	759	RR1235	Liver	Myeloid
Band area in mm² [-500 to -400μm] of interface	0.1846	RR1235	Liver	Myeloid
Band area in mm² [-400 to -300μm] of interface	0.2678	RR1235	Liver	Myeloid
Band area in mm² [-300 to -200μm] of interface	0.4262	RR1235	Liver	Myeloid
Band area in mm² [-200 to -100μm] of interface	0.749	RR1235	Liver	Myeloid
Band area in mm² [-100 to 0μm] of interface	1.0266	RR1235	Liver	Myeloid
Band area in mm² [0 to 100μm] of interface	1.4276	RR1235	Liver	Myeloid
Band area in mm² [100 to 200μm] of interface	1.3938	RR1235	Liver	Myeloid
Band area in mm² [200 to 300μm] of interface	1.5467	RR1235	Liver	Myeloid
Band area in mm² [300 to 400μm] of interface	1.7368	RR1235	Liver	Myeloid
Band area in mm² [400 to 500μm] of interface	1.9107	RR1235	Liver	Myeloid
IBA1+ Mac Count	117051	RR1347	Liver	Myeloid
IBA1+ Mac within interface area	6896	RR1347	Liver	Myeloid
IBA1+ Mac average distance to interface (μm)	279.84	RR1347	Liver	Myeloid
Total interface area (mm²)	13.8795	RR1347	Liver	Myeloid
IBA1+ Mac average density per mm²	496.848	RR1347	Liver	Myeloid
IBA1+ Mac per mm² [-500 to -400μm] of interface	0	RR1347	Liver	Myeloid
IBA1+ Mac per mm² [-400 to -300μm] of interface	0	RR1347	Liver	Myeloid
IBA1+ Mac per mm² [-300 to -200μm] of interface	0	RR1347	Liver	Myeloid
IBA1+ Mac per mm² [-200 to -100μm] of interface	27.9301	RR1347	Liver	Myeloid
IBA1+ Mac per mm² [-100 to 0μm] of interface	36.8363	RR1347	Liver	Myeloid
IBA1+ Mac per mm² [0 to 100μm] of interface	568.02	RR1347	Liver	Myeloid
IBA1+ Mac per mm² [100 to 200μm] of interface	556.842	RR1347	Liver	Myeloid
IBA1+ Mac per mm² [200 to 300μm] of interface	546.525	RR1347	Liver	Myeloid
IBA1+ Mac per mm² [300 to 400μm] of interface	538.686	RR1347	Liver	Myeloid
IBA1+ Mac per mm² [400 to 500μm] of interface	470.455	RR1347	Liver	Myeloid
IBA1+ Mac count [-500 to -400μm] of interface	0	RR1347	Liver	Myeloid
IBA1+ Mac count [-400 to -300μm] of interface	0	RR1347	Liver	Myeloid
IBA1+ Mac count [-300 to -200μm] of interface	0	RR1347	Liver	Myeloid
IBA1+ Mac count [-200 to -100μm] of interface	6	RR1347	Liver	Myeloid
IBA1+ Mac count [-100 to 0μm] of interface	23	RR1347	Liver	Myeloid
IBA1+ Mac count [0 to 100μm] of interface	893	RR1347	Liver	Myeloid
IBA1+ Mac count [100 to 200μm] of interface	1178	RR1347	Liver	Myeloid
IBA1+ Mac count [200 to 300μm] of interface	1436	RR1347	Liver	Myeloid
IBA1+ Mac count [300 to 400μm] of interface	1690	RR1347	Liver	Myeloid
IBA1+ Mac count [400 to 500μm] of interface	1670	RR1347	Liver	Myeloid
Band area in mm² [-500 to -400μm] of interface	0	RR1347	Liver	Myeloid
Band area in mm² [-400 to -300μm] of interface	0	RR1347	Liver	Myeloid
Band area in mm² [-300 to -200μm] of interface	0.0381	RR1347	Liver	Myeloid
Band area in mm² [-200 to -100μm] of interface	0.2148	RR1347	Liver	Myeloid
Band area in mm² [-100 to 0μm] of interface	0.6244	RR1347	Liver	Myeloid
Band area in mm² [0 to 100μm] of interface	1.5721	RR1347	Liver	Myeloid
Band area in mm² [100 to 200μm] of interface	2.1155	RR1347	Liver	Myeloid
Band area in mm² [200 to 300μm] of interface	2.6275	RR1347	Liver	Myeloid
Band area in mm² [300 to 400μm] of interface	3.1373	RR1347	Liver	Myeloid
Band area in mm² [400 to 500μm] of interface	3.5498	RR1347	Liver	Myeloid
IBA1+ Mac Count	82981	RR1339	Liver	Myeloid
IBA1+ Mac within interface area	6020	RR1339	Liver	Myeloid
IBA1+ Mac average distance to interface (μm)	78.99	RR1339	Liver	Myeloid
Total interface area (mm²)	13.5602	RR1339	Liver	Myeloid
IBA1+ Mac average density per mm²	443.945	RR1339	Liver	Myeloid
IBA1+ Mac per mm² [-500 to -400μm] of interface	488.822	RR1339	Liver	Myeloid
IBA1+ Mac per mm² [-400 to -300μm] of interface	448.021	RR1339	Liver	Myeloid
IBA1+ Mac per mm² [-300 to -200μm] of interface	482.071	RR1339	Liver	Myeloid
IBA1+ Mac per mm² [-200 to -100μm] of interface	446.681	RR1339	Liver	Myeloid
IBA1+ Mac per mm² [-100 to 0μm] of interface	489.314	RR1339	Liver	Myeloid
IBA1+ Mac per mm² [0 to 100μm] of interface	497.22	RR1339	Liver	Myeloid
IBA1+ Mac per mm² [100 to 200μm] of interface	471.103	RR1339	Liver	Myeloid
IBA1+ Mac per mm² [200 to 300μm] of interface	398.845	RR1339	Liver	Myeloid
IBA1+ Mac per mm² [300 to 400μm] of interface	394.438	RR1339	Liver	Myeloid
IBA1+ Mac per mm² [400 to 500μm] of interface	384.62	RR1339	Liver	Myeloid
IBA1+ Mac count [-500 to -400μm] of interface	247	RR1339	Liver	Myeloid
IBA1+ Mac count [-400 to -300μm] of interface	315	RR1339	Liver	Myeloid
IBA1+ Mac count [-300 to -200μm] of interface	423	RR1339	Liver	Myeloid
IBA1+ Mac count [-200 to -100μm] of interface	478	RR1339	Liver	Myeloid
IBA1+ Mac count [-100 to 0μm] of interface	730	RR1339	Liver	Myeloid
IBA1+ Mac count [0 to 100μm] of interface	969	RR1339	Liver	Myeloid
IBA1+ Mac count [100 to 200μm] of interface	753	RR1339	Liver	Myeloid
IBA1+ Mac count [200 to 300μm] of interface	670	RR1339	Liver	Myeloid
IBA1+ Mac count [300 to 400μm] of interface	705	RR1339	Liver	Myeloid
IBA1+ Mac count [400 to 500μm] of interface	730	RR1339	Liver	Myeloid
Band area in mm² [-500 to -400μm] of interface	0.5053	RR1339	Liver	Myeloid
Band area in mm² [-400 to -300μm] of interface	0.7031	RR1339	Liver	Myeloid
Band area in mm² [-300 to -200μm] of interface	0.8775	RR1339	Liver	Myeloid
Band area in mm² [-200 to -100μm] of interface	1.0701	RR1339	Liver	Myeloid
Band area in mm² [-100 to 0μm] of interface	1.4919	RR1339	Liver	Myeloid
Band area in mm² [0 to 100μm] of interface	1.9488	RR1339	Liver	Myeloid
Band area in mm² [100 to 200μm] of interface	1.5984	RR1339	Liver	Myeloid
Band area in mm² [200 to 300μm] of interface	1.6799	RR1339	Liver	Myeloid
Band area in mm² [300 to 400μm] of interface	1.7874	RR1339	Liver	Myeloid
Band area in mm² [400 to 500μm] of interface	1.898	RR1339	Liver	Myeloid
CD8a + CD4 T cells Count	1399	RR1346	Lung	Lymphoid
CD8a + CD4 T cells within interface area	1130	RR1346	Lung	Lymphoid
CD8a + CD4 T cells average distance to interface (μm)	116.59	RR1346	Lung	Lymphoid
Total interface area (mm²)	129.173	RR1346	Lung	Lymphoid
CD8a + CD4 T cells average density per mm²	8.7479	RR1346	Lung	Lymphoid
CD8a + CD4 T cells per mm² [-500 to -400μm] of interface	1.3021	RR1346	Lung	Lymphoid
CD8a + CD4 T cells per mm² [-400 to -300μm] of interface	1.6247	RR1346	Lung	Lymphoid
CD8a + CD4 T cells per mm² [-300 to -200μm] of interface	3.6222	RR1346	Lung	Lymphoid
CD8a + CD4 T cells per mm² [-200 to -100μm] of interface	4.2818	RR1346	Lung	Lymphoid
CD8a + CD4 T cells per mm² [-100 to 0μm] of interface	6.0786	RR1346	Lung	Lymphoid
CD8a + CD4 T cells per mm² [0 to 100μm] of interface	19.8756	RR1346	Lung	Lymphoid
CD8a + CD4 T cells per mm² [100 to 200μm] of interface	9.0715	RR1346	Lung	Lymphoid
CD8a + CD4 T cells per mm² [200 to 300μm] of interface	8.7317	RR1346	Lung	Lymphoid
CD8a + CD4 T cells per mm² [300 to 400μm] of interface	4.4717	RR1346	Lung	Lymphoid
CD8a + CD4 T cells per mm² [400 to 500μm] of interface	3.386	RR1346	Lung	Lymphoid
CD8a + CD4 T cells count [-500 to -400μm] of interface	1	RR1346	Lung	Lymphoid
CD8a + CD4 T cells count [-400 to -300μm] of interface	3	RR1346	Lung	Lymphoid
CD8a + CD4 T cells count [-300 to -200μm] of interface	13	RR1346	Lung	Lymphoid
CD8a + CD4 T cells count [-200 to -100μm] of interface	30	RR1346	Lung	Lymphoid
CD8a + CD4 T cells count [-100 to 0μm] of interface	85	RR1346	Lung	Lymphoid
CD8a + CD4 T cells count [0 to 100μm] of interface	493	RR1346	Lung	Lymphoid
CD8a + CD4 T cells count [100 to 200μm] of interface	191	RR1346	Lung	Lymphoid
CD8a + CD4 T cells count [200 to 300μm] of interface	168	RR1346	Lung	Lymphoid
CD8a + CD4 T cells count [300 to 400μm] of interface	87	RR1346	Lung	Lymphoid
CD8a + CD4 T cells count [400 to 500μm] of interface	59	RR1346	Lung	Lymphoid
Band area in mm² [-500 to -400μm] of interface	0.768	RR1346	Lung	Lymphoid
Band area in mm² [-400 to -300μm] of interface	1.8465	RR1346	Lung	Lymphoid
Band area in mm² [-300 to -200μm] of interface	3.589	RR1346	Lung	Lymphoid
Band area in mm² [-200 to -100μm] of interface	7.0063	RR1346	Lung	Lymphoid
Band area in mm² [-100 to 0μm] of interface	13.9834	RR1346	Lung	Lymphoid
Band area in mm² [0 to 100μm] of interface	24.8043	RR1346	Lung	Lymphoid
Band area in mm² [100 to 200μm] of interface	21.0549	RR1346	Lung	Lymphoid
Band area in mm² [200 to 300μm] of interface	19.2402	RR1346	Lung	Lymphoid
Band area in mm² [300 to 400μm] of interface	19.4559	RR1346	Lung	Lymphoid
Band area in mm² [400 to 500μm] of interface	17.4247	RR1346	Lung	Lymphoid
CD8a + CD4 T cells Count	323	RR1340	Lung	Lymphoid
CD8a + CD4 T cells within interface area	67	RR1340	Lung	Lymphoid
CD8a + CD4 T cells average distance to interface (μm)	204.74	RR1340	Lung	Lymphoid
Total interface area (mm²)	29.6481	RR1340	Lung	Lymphoid
CD8a + CD4 T cells average density per mm²	2.2598	RR1340	Lung	Lymphoid
CD8a + CD4 T cells per mm² [-500 to -400μm] of interface	0	RR1340	Lung	Lymphoid
CD8a + CD4 T cells per mm² [-400 to -300μm] of interface	0	RR1340	Lung	Lymphoid
CD8a + CD4 T cells per mm² [-300 to -200μm] of interface	0	RR1340	Lung	Lymphoid
CD8a + CD4 T cells per mm² [-200 to -100μm] of interface	0	RR1340	Lung	Lymphoid
CD8a + CD4 T cells per mm² [-100 to 0μm] of interface	1.3126	RR1340	Lung	Lymphoid
CD8a + CD4 T cells per mm² [0 to 100μm] of interface	5.2771	RR1340	Lung	Lymphoid
CD8a + CD4 T cells per mm² [100 to 200μm] of interface	2.1765	RR1340	Lung	Lymphoid
CD8a + CD4 T cells per mm² [200 to 300μm] of interface	1.9964	RR1340	Lung	Lymphoid
CD8a + CD4 T cells per mm² [300 to 400μm] of interface	1.6936	RR1340	Lung	Lymphoid
CD8a + CD4 T cells per mm² [400 to 500μm] of interface	1.5184	RR1340	Lung	Lymphoid
CD8a + CD4 T cells count [-500 to -400μm] of interface	0	RR1340	Lung	Lymphoid
CD8a + CD4 T cells count [-400 to -300μm] of interface	0	RR1340	Lung	Lymphoid
CD8a + CD4 T cells count [-300 to -200μm] of interface	0	RR1340	Lung	Lymphoid
CD8a + CD4 T cells count [-200 to -100μm] of interface	0	RR1340	Lung	Lymphoid
CD8a + CD4 T cells count [-100 to 0μm] of interface	2	RR1340	Lung	Lymphoid
CD8a + CD4 T cells count [0 to 100μm] of interface	22	RR1340	Lung	Lymphoid
CD8a + CD4 T cells count [100 to 200μm] of interface	10	RR1340	Lung	Lymphoid
CD8a + CD4 T cells count [200 to 300μm] of interface	11	RR1340	Lung	Lymphoid
CD8a + CD4 T cells count [300 to 400μm] of interface	11	RR1340	Lung	Lymphoid
CD8a + CD4 T cells count [400 to 500μm] of interface	11	RR1340	Lung	Lymphoid
Band area in mm² [-500 to -400μm] of interface	0	RR1340	Lung	Lymphoid
Band area in mm² [-400 to -300μm] of interface	0	RR1340	Lung	Lymphoid
Band area in mm² [-300 to -200μm] of interface	0	RR1340	Lung	Lymphoid
Band area in mm² [-200 to -100μm] of interface	0.1114	RR1340	Lung	Lymphoid
Band area in mm² [-100 to 0μm] of interface	1.5237	RR1340	Lung	Lymphoid
Band area in mm² [0 to 100μm] of interface	4.169	RR1340	Lung	Lymphoid
Band area in mm² [100 to 200μm] of interface	4.5945	RR1340	Lung	Lymphoid
Band area in mm² [200 to 300μm] of interface	5.5099	RR1340	Lung	Lymphoid
Band area in mm² [300 to 400μm] of interface	6.495	RR1340	Lung	Lymphoid
Band area in mm² [400 to 500μm] of interface	7.2446	RR1340	Lung	Lymphoid
CD8a + CD4 T cells Count	1678	RR1352	Lung	Lymphoid
CD8a + CD4 T cells within interface area	752	RR1352	Lung	Lymphoid
CD8a + CD4 T cells average distance to interface (μm)	250.8	RR1352	Lung	Lymphoid
Total interface area (mm²)	105.623	RR1352	Lung	Lymphoid
CD8a + CD4 T cells average density per mm²	7.1197	RR1352	Lung	Lymphoid
CD8a + CD4 T cells per mm² [-500 to -400μm] of interface	0	RR1352	Lung	Lymphoid
CD8a + CD4 T cells per mm² [-400 to -300μm] of interface	0	RR1352	Lung	Lymphoid
CD8a + CD4 T cells per mm² [-300 to -200μm] of interface	0	RR1352	Lung	Lymphoid
CD8a + CD4 T cells per mm² [-200 to -100μm] of interface	6.7591	RR1352	Lung	Lymphoid
CD8a + CD4 T cells per mm² [-100 to 0μm] of interface	3.0493	RR1352	Lung	Lymphoid
CD8a + CD4 T cells per mm² [0 to 100μm] of interface	6.4745	RR1352	Lung	Lymphoid
CD8a + CD4 T cells per mm² [100 to 200μm] of interface	8.2944	RR1352	Lung	Lymphoid
CD8a + CD4 T cells per mm² [200 to 300μm] of interface	6.4515	RR1352	Lung	Lymphoid
CD8a + CD4 T cells per mm² [300 to 400μm] of interface	7.1715	RR1352	Lung	Lymphoid
CD8a + CD4 T cells per mm² [400 to 500μm] of interface	8.3967	RR1352	Lung	Lymphoid
CD8a + CD4 T cells count [-500 to -400μm] of interface	0	RR1352	Lung	Lymphoid
CD8a + CD4 T cells count [-400 to -300μm] of interface	0	RR1352	Lung	Lymphoid
CD8a + CD4 T cells count [-300 to -200μm] of interface	0	RR1352	Lung	Lymphoid
CD8a + CD4 T cells count [-200 to -100μm] of interface	3	RR1352	Lung	Lymphoid
CD8a + CD4 T cells count [-100 to 0μm] of interface	17	RR1352	Lung	Lymphoid
CD8a + CD4 T cells count [0 to 100μm] of interface	120	RR1352	Lung	Lymphoid
CD8a + CD4 T cells count [100 to 200μm] of interface	161	RR1352	Lung	Lymphoid
CD8a + CD4 T cells count [200 to 300μm] of interface	136	RR1352	Lung	Lymphoid
CD8a + CD4 T cells count [300 to 400μm] of interface	150	RR1352	Lung	Lymphoid
CD8a + CD4 T cells count [400 to 500μm] of interface	165	RR1352	Lung	Lymphoid
Band area in mm² [-500 to -400μm] of interface	0	RR1352	Lung	Lymphoid
Band area in mm² [-400 to -300μm] of interface	0	RR1352	Lung	Lymphoid
Band area in mm² [-300 to -200μm] of interface	0.0122	RR1352	Lung	Lymphoid
Band area in mm² [-200 to -100μm] of interface	0.4438	RR1352	Lung	Lymphoid
Band area in mm² [-100 to 0μm] of interface	5.575	RR1352	Lung	Lymphoid
Band area in mm² [0 to 100μm] of interface	18.5343	RR1352	Lung	Lymphoid
Band area in mm² [100 to 200μm] of interface	19.4107	RR1352	Lung	Lymphoid
Band area in mm² [200 to 300μm] of interface	21.0805	RR1352	Lung	Lymphoid
Band area in mm² [300 to 400μm] of interface	20.916	RR1352	Lung	Lymphoid
Band area in mm² [400 to 500μm] of interface	19.6505	RR1352	Lung	Lymphoid
CD8a + CD4 T cells Count	306	RR1235	Liver	Lymphoid
CD8a + CD4 T cells within interface area	8	RR1235	Liver	Lymphoid
CD8a + CD4 T cells average distance to interface (μm)	310.51	RR1235	Liver	Lymphoid
Total interface area (mm²)	10.2768	RR1235	Liver	Lymphoid
CD8a + CD4 T cells average density per mm²	0.7785	RR1235	Liver	Lymphoid
CD8a + CD4 T cells per mm² [-500 to -400μm] of interface	0	RR1235	Liver	Lymphoid
CD8a + CD4 T cells per mm² [-400 to -300μm] of interface	0	RR1235	Liver	Lymphoid
CD8a + CD4 T cells per mm² [-300 to -200μm] of interface	0	RR1235	Liver	Lymphoid
CD8a + CD4 T cells per mm² [-200 to -100μm] of interface	0	RR1235	Liver	Lymphoid
CD8a + CD4 T cells per mm² [-100 to 0μm] of interface	0	RR1235	Liver	Lymphoid
CD8a + CD4 T cells per mm² [0 to 100μm] of interface	1.5505	RR1235	Liver	Lymphoid
CD8a + CD4 T cells per mm² [100 to 200μm] of interface	0	RR1235	Liver	Lymphoid
CD8a + CD4 T cells per mm² [200 to 300μm] of interface	1.3304	RR1235	Liver	Lymphoid
CD8a + CD4 T cells per mm² [300 to 400μm] of interface	0	RR1235	Liver	Lymphoid
CD8a + CD4 T cells per mm² [400 to 500μm] of interface	2.1402	RR1235	Liver	Lymphoid
CD8a + CD4 T cells count [-500 to -400μm] of interface	0	RR1235	Liver	Lymphoid
CD8a + CD4 T cells count [-400 to -300μm] of interface	0	RR1235	Liver	Lymphoid
CD8a + CD4 T cells count [-300 to -200μm] of interface	0	RR1235	Liver	Lymphoid
CD8a + CD4 T cells count [-200 to -100μm] of interface	0	RR1235	Liver	Lymphoid
CD8a + CD4 T cells count [-100 to 0μm] of interface	0	RR1235	Liver	Lymphoid
CD8a + CD4 T cells count [0 to 100μm] of interface	2	RR1235	Liver	Lymphoid
CD8a + CD4 T cells count [100 to 200μm] of interface	0	RR1235	Liver	Lymphoid
CD8a + CD4 T cells count [200 to 300μm] of interface	2	RR1235	Liver	Lymphoid
CD8a + CD4 T cells count [300 to 400μm] of interface	0	RR1235	Liver	Lymphoid
CD8a + CD4 T cells count [400 to 500μm] of interface	4	RR1235	Liver	Lymphoid
Band area in mm² [-500 to -400μm] of interface	0.1905	RR1235	Liver	Lymphoid
Band area in mm² [-400 to -300μm] of interface	0.2746	RR1235	Liver	Lymphoid
Band area in mm² [-300 to -200μm] of interface	0.4079	RR1235	Liver	Lymphoid
Band area in mm² [-200 to -100μm] of interface	0.7269	RR1235	Liver	Lymphoid
Band area in mm² [-100 to 0μm] of interface	0.9975	RR1235	Liver	Lymphoid
Band area in mm² [0 to 100μm] of interface	1.2899	RR1235	Liver	Lymphoid
Band area in mm² [100 to 200μm] of interface	1.3236	RR1235	Liver	Lymphoid
Band area in mm² [200 to 300μm] of interface	1.5033	RR1235	Liver	Lymphoid
Band area in mm² [300 to 400μm] of interface	1.6938	RR1235	Liver	Lymphoid
Band area in mm² [400 to 500μm] of interface	1.869	RR1235	Liver	Lymphoid
CD8a + CD4 T cells Count	812	RR1347	Liver	Lymphoid
CD8a + CD4 T cells within interface area	37	RR1347	Liver	Lymphoid
CD8a + CD4 T cells average distance to interface (μm)	269.74	RR1347	Liver	Lymphoid
Total interface area (mm²)	10.0354	RR1347	Liver	Lymphoid
CD8a + CD4 T cells average density per mm²	3.687	RR1347	Liver	Lymphoid
CD8a + CD4 T cells per mm² [-500 to -400μm] of interface	0	RR1347	Liver	Lymphoid
CD8a + CD4 T cells per mm² [-400 to -300μm] of interface	0	RR1347	Liver	Lymphoid
CD8a + CD4 T cells per mm² [-300 to -200μm] of interface	0	RR1347	Liver	Lymphoid
CD8a + CD4 T cells per mm² [-200 to -100μm] of interface	0	RR1347	Liver	Lymphoid
CD8a + CD4 T cells per mm² [-100 to 0μm] of interface	0	RR1347	Liver	Lymphoid
CD8a + CD4 T cells per mm² [0 to 100μm] of interface	4.1739	RR1347	Liver	Lymphoid
CD8a + CD4 T cells per mm² [100 to 200μm] of interface	4.5395	RR1347	Liver	Lymphoid
CD8a + CD4 T cells per mm² [200 to 300μm] of interface	4.3211	RR1347	Liver	Lymphoid
CD8a + CD4 T cells per mm² [300 to 400μm] of interface	3.6165	RR1347	Liver	Lymphoid
CD8a + CD4 T cells per mm² [400 to 500μm] of interface	3.7063	RR1347	Liver	Lymphoid
CD8a + CD4 T cells count [-500 to -400μm] of interface	0	RR1347	Liver	Lymphoid
CD8a + CD4 T cells count [-400 to -300μm] of interface	0	RR1347	Liver	Lymphoid
CD8a + CD4 T cells count [-300 to -200μm] of interface	0	RR1347	Liver	Lymphoid
CD8a + CD4 T cells count [-200 to -100μm] of interface	0	RR1347	Liver	Lymphoid
CD8a + CD4 T cells count [-100 to 0μm] of interface	0	RR1347	Liver	Lymphoid
CD8a + CD4 T cells count [0 to 100μm] of interface	5	RR1347	Liver	Lymphoid
CD8a + CD4 T cells count [100 to 200μm] of interface	7	RR1347	Liver	Lymphoid
CD8a + CD4 T cells count [200 to 300μm] of interface	8	RR1347	Liver	Lymphoid
CD8a + CD4 T cells count [300 to 400μm] of interface	8	RR1347	Liver	Lymphoid
CD8a + CD4 T cells count [400 to 500μm] of interface	9	RR1347	Liver	Lymphoid
Band area in mm² [-500 to -400μm] of interface	0	RR1347	Liver	Lymphoid
Band area in mm² [-400 to -300μm] of interface	0	RR1347	Liver	Lymphoid
Band area in mm² [-300 to -200μm] of interface	0.027	RR1347	Liver	Lymphoid
Band area in mm² [-200 to -100μm] of interface	0.1947	RR1347	Liver	Lymphoid
Band area in mm² [-100 to 0μm] of interface	0.5819	RR1347	Liver	Lymphoid
Band area in mm² [0 to 100μm] of interface	1.1979	RR1347	Liver	Lymphoid
Band area in mm² [100 to 200μm] of interface	1.542	RR1347	Liver	Lymphoid
Band area in mm² [200 to 300μm] of interface	1.8514	RR1347	Liver	Lymphoid
Band area in mm² [300 to 400μm] of interface	2.2121	RR1347	Liver	Lymphoid
Band area in mm² [400 to 500μm] of interface	2.4283	RR1347	Liver	Lymphoid
CD8a + CD4 T cells Count	218	RR1339	Liver	Lymphoid
CD8a + CD4 T cells within interface area	13	RR1339	Liver	Lymphoid
CD8a + CD4 T cells average distance to interface (μm)	82.84	RR1339	Liver	Lymphoid
Total interface area (mm²)	12.6817	RR1339	Liver	Lymphoid
CD8a + CD4 T cells average density per mm²	1.0251	RR1339	Liver	Lymphoid
CD8a + CD4 T cells per mm² [-500 to -400μm] of interface	1.6115	RR1339	Liver	Lymphoid
CD8a + CD4 T cells per mm² [-400 to -300μm] of interface	1.2863	RR1339	Liver	Lymphoid
CD8a + CD4 T cells per mm² [-300 to -200μm] of interface	1.0721	RR1339	Liver	Lymphoid
CD8a + CD4 T cells per mm² [-200 to -100μm] of interface	0.9132	RR1339	Liver	Lymphoid
CD8a + CD4 T cells per mm² [-100 to 0μm] of interface	1.6267	RR1339	Liver	Lymphoid
CD8a + CD4 T cells per mm² [0 to 100μm] of interface	0.7038	RR1339	Liver	Lymphoid
CD8a + CD4 T cells per mm² [100 to 200μm] of interface	0	RR1339	Liver	Lymphoid
CD8a + CD4 T cells per mm² [200 to 300μm] of interface	0.6296	RR1339	Liver	Lymphoid
CD8a + CD4 T cells per mm² [300 to 400μm] of interface	0.5859	RR1339	Liver	Lymphoid
CD8a + CD4 T cells per mm² [400 to 500μm] of interface	2.1767	RR1339	Liver	Lymphoid
CD8a + CD4 T cells count [-500 to -400μm] of interface	1	RR1339	Liver	Lymphoid
CD8a + CD4 T cells count [-400 to -300μm] of interface	1	RR1339	Liver	Lymphoid
CD8a + CD4 T cells count [-300 to -200μm] of interface	1	RR1339	Liver	Lymphoid
CD8a + CD4 T cells count [-200 to -100μm] of interface	1	RR1339	Liver	Lymphoid
CD8a + CD4 T cells count [-100 to 0μm] of interface	2	RR1339	Liver	Lymphoid
CD8a + CD4 T cells count [0 to 100μm] of interface	1	RR1339	Liver	Lymphoid
CD8a + CD4 T cells count [100 to 200μm] of interface	0	RR1339	Liver	Lymphoid
CD8a + CD4 T cells count [200 to 300μm] of interface	1	RR1339	Liver	Lymphoid
CD8a + CD4 T cells count [300 to 400μm] of interface	1	RR1339	Liver	Lymphoid
CD8a + CD4 T cells count [400 to 500μm] of interface	4	RR1339	Liver	Lymphoid
Band area in mm² [-500 to -400μm] of interface	0.6205	RR1339	Liver	Lymphoid
Band area in mm² [-400 to -300μm] of interface	0.7774	RR1339	Liver	Lymphoid
Band area in mm² [-300 to -200μm] of interface	0.9328	RR1339	Liver	Lymphoid
Band area in mm² [-200 to -100μm] of interface	1.095	RR1339	Liver	Lymphoid
Band area in mm² [-100 to 0μm] of interface	1.2295	RR1339	Liver	Lymphoid
Band area in mm² [0 to 100μm] of interface	1.4208	RR1339	Liver	Lymphoid
Band area in mm² [100 to 200μm] of interface	1.4731	RR1339	Liver	Lymphoid
Band area in mm² [200 to 300μm] of interface	1.5882	RR1339	Liver	Lymphoid
Band area in mm² [300 to 400μm] of interface	1.7067	RR1339	Liver	Lymphoid
Band area in mm² [400 to 500μm] of interface	1.8376	RR1339	Liver	Lymphoid
