# Supplementary material for: The neuroendocrine transition in prostate cancer is dynamic and dependent on ASCL1
Source: Nat Cancer. 2024 Oct 11;5(11):1641–59. doi: 10.1038/s43018-024-00838-6 (PMC11584404; doi:10.1038/s43018-024-00838-6)
Supplement: Supplementary file 8 — Statistical source data for Fig. 6. [file 43018_2024_838_MOESM8_ESM.xlsx]

## Sheet: Source Data Fig 6b
Subcutaneous tumor volumes (caliper measurements, related to Fig 6b and Extended Data Fig. 8a-b)
Days	RPM Ascl1 WT Intact						RPM Ascl1 WT Castrate						RPM Ascl1 KO Intact						RPM Ascl1-KO Castrate
0	0	0	0	0	0	0	0	0	0	0	0	0	0	0	0	0	0	0	0	0	0	0	0	0
40	151	255.01	137.149	77.63	82.53	77.96	262.41	301.87	389.264	172.856	210	272.279	0	0	187	66.4251	58.6794	218.961	87.25	0	0	0	0	0
44	206.843	343.046	161.161	86.74	105.87	121.68	401.69	398.2	652.213	420.459	428.609	871.686	16	17.3986	192.763	128.063	103.939	362.315	101.046	0	0	0	0	0
47	684.627	496.497	207.751	131.12	357.89	191	810.21	674.5	1122.81	630.219	636.249	1612.1	18.6414	45.4386	194.485	174.4	104.006	362.315	157.7	0	0	0	0	0
50	1686.78	1116.48	577.699	499.66	450.05	310.51	1028.84	985.21	1375.9	1032.4	1259.9	2412.28	26.4606	90.9688	208.314	208.957	108.26	527.3	299.522	0	0	0	0	0
56	1871.73	2605.18	733.283	798.98	721.44	664.91							34.5298	117.442	333.122	274.023	269.265				9.89617	6.7	0	20.0781
58													62.8447	160.272	590.471	387.897	353.694				23.9962	18.25	0	26.9334
61													81.4368	258.351	932.497	435.374					38.6633	21.67	0	25.8819
67																			328.44	0	177.223	61.21	0	49.647

## Sheet: Source Data Fig 6e
% Flank tumor area of below histological classifications (Related to Fig 6e).
	Stroma						NEPC						PRAD						Other
RPM intact	21.2188	65.7515	27.5604	25.7994	36.5403	36.7873	72.376	5.5551	65.8415	73.0496	18.8704	53.6568	2.32849	28.6934	0	1.15099	36.7027	5.19181	4.07669	6.642e-05	6.59816	6.0381e-06	7.88664	4.36415
RPM castrate	36.3685	26.7872	21.5176	13.7876	11.8793	20.7948	63.6304	73.2124	77.2291	73.569	78.1772	79.2048	0	0	1.2533	0	0	0	0.00101711	0.00039645	1.7089e-05	12.6433	9.94344	0.00034844
RPMA intact	56.407	44.4115	31.2117	45.7822	40.6593	45.931	0	0	0	0	0	0	43.5922	51.3258	44.9326	54.2176	59.3406	47.4327	0.00080653	4.26273	23.8557	0.00016454	6.7141e-05	5.67014
RPMA castrate	49.811	39.1642	52.4336				0	0	0				50.1852	56.5837	46.1181				0.0037329	4.25212	1.44828

## Sheet: Source Data Fig 6f
% orthotopic tumor area of below histological classifications (Related to Fig 6f).
	NEPC						Stroma						Other						PRAD						Chondrosarcoma
RPM intact	0	36.8019	48.0916	0	25.4538	36.2727	63.832	47.6065	38.1848	62.2523	40.2635	31.6709	2.77017	4.15624	0.998659	3.06711	1.56642	1.32441	33.4004	11.4378	12.7259	34.6819	32.7229	30.7311	0	0	0	0	0	0
RPM castrate	37.1998	0	52.8173	16.2642	22.0913	0.241861	27.4958	60.3535	41.1249	53.0377	48.4929	52.4685	1.27336	1.90553	0.901654	4.71507	2.09907	2.05548	34.0321	37.7409	5.15512	25.9848	27.317	45.2337	0	0	0	0	0	0
RPMA intact	0	0	0	0	0	0	53.6581	77.4601	68.5631	48.6087	71.5933	77.7001	4.25822	3.80632	0.827023	3.21429	11.2863	6.28059	42.0829	18.7366	30.6096	48.1791	17.1231	16.0204	0	0	0	0	0	0
RPMA castrate	0	0	0	0	0	0	51.9144	65.9276	46.3234	58.0399	41.8752	73.2391	1.35868	0.926298	1.69909	1.1294	1.60668	4.18843	46.7297	33.1445	51.979	40.8306	56.5177	4.9872	0	0	0	0	0	17.5853

## Sheet: Source Data Fig 6g
Contingency data: # of mice with metastasis at end point (related to Fig. 6g)
	No Met	Met
RPM-Ascl1 WT	6	6
RPM-Ascl1 KO	12	0

## Sheet: Source Data Fig 6c
Degarelix treatment tumor measurements (mm^3). Day 0 represents timepoint at which tumors first reached >150 mm^3. Each column represents an individual tumor. Skip = tumor measurement skipped. Data related to Fig. 6c and Extended Data Fig. 8h.
Days post treatment start	WT Vehicle									WT Degarelix									KO Vehicle									KO Degarelix
0	168.562	151.427	161.405	152.856	159.764	157.936	162.136	151.04		167.75	151.39	166.82	179.056	179.83	171.473	173.47	201.555		164.82	154.139	154.007	190.9	178.81	200.855	156.484	189.951	153.186	158.08	158.905	169.37	150.462	150.751	158.201	171.739	162.534
4	285.523	219.105	304.296	233.919	251.597	160.837	236.85	192.93		126.917	201.642	144.588	218.763	194.982	206.768	186.77	215.532		229.74	221.159	155.159	210.687	217.807	205.609	197.417	163.381	210.152	125.714	92.7825	133.049	99.36	136.07	121.809	88.7363	263.223
7	405.192	273.567	368.126	316.158	484.406	165.125	293.93	200.3		98.1422	301.128	194.469	248.464	241.568	279.594	266.309	214.718		278.573	235.95	201.52	222.02	304.256	482.786	162.211	162.31	228.617	102.891	126.468	188.77	104.589	202.1	196.131	158.399	283.376
10	504.528	337.203	506.273	359.045	496.596	245.921	495.132	246.153		266.65	412.03	265.62	307.432	259.088	284.805	345.547	232.795		315.037	280.42	278.4	223.191	407.817	651.177	244.081	211.629	272.533	132.981	131.771	169.952	95.3126	249.992	141.431	166.065	368.392
12	642.262	380.81	651.388	408.894	739.235	407.65	556.466	290.891		367.778	523.403	300.812	421.875	320.136	314.411	539.41	380.152		403.794	308.75	300.546	223.299	773.262	667.809	247.644	254.591	384.57	202.259	145.99	205.64	121.815	196.131	177.69	99.5346	386.596
14	789.328	462.201	727.226	497.548	839.221	419.673	969.297	312.989		374.144	642.993	432.47	466.705	510.47	466.126	591.931	432.097		476.209	344.21	339.151	329.585	806.556	667.973	399.944	299.973	573.248	161.241	197.579	247.615	138.763	230.325	160.246	128.851	358.242
16	1140.72	685.48	1025.65	732.75	1038.9	450.02	1414.34	490.162		432.154	722.952	709.488	698.502	571.704	481.707	885.749	461.821		488.355	539.579	370.758	519.84	998.181	669.794	400.294	381.302	1085.88	172.32	208.608	286.6	171.796	315.157	210.153	153.22
18		977.142				477.11		590.514		443.748	829.683	916.565	789.81	707.399	543.151	1414.54	734.251		792.11	611.692	385.304	659.012	1555.65	670.631	404.341	503.96		188.569	240.27	357.83	110.923	337.288	176.114	209.615
21		1298.36				707.767		836.759		553.884	988.866		634.25	846.835	552.669		skip		1007.77	660.449	399.747	867.692		1118.72	563.894			212.656	103.929	395.136	103.428	434.013	156.177	262.011
23								959.167		542.519			970.592	1322.86	581.315		skip		1046.43	688.955	446.863	1422.09		1284.99	775.081			218.099	199.251	639.358	125.883	347.099	233.339	266.06
26										606.7					922.428		1114.2		1455.31		605.144							304.428	206.033	666.6	189.365	567.693	249.83	229.027
29										656.933					1263.56						629.922							325.421	187.573	701.877	274.405	571.714	405.526	395.532
31																					734.788							370.243	242.392		220.128	688.406	364.471	skip
33																					skip							487.732	333.343		378.911	918.361	skip	skip
36																					1053.82							575.337	374.128		skip		skip	366.942
38																												493.211	649.513		470.946		367.855
41																												793.669	821.096
44																													1032.27
