# Supplementary material for: The neuroendocrine transition in prostate cancer is dynamic and dependent on ASCL1
Source: Nat Cancer. 2024 Oct 11;5(11):1641–59. doi: 10.1038/s43018-024-00838-6 (PMC11584404; doi:10.1038/s43018-024-00838-6)
Supplement: Supplementary file 9 — Statistical source data for Fig. 7. [file 43018_2024_838_MOESM9_ESM.xlsx]

## Sheet: Raw data
Cohort	Replicate	Annotation	Count
WT intact	Tumor A	Num Detections	97618
WT intact	Tumor A	Num AR	2179
WT intact	Tumor A	Num AR: ASCL1	90
WT intact	Tumor A	Num AR: KRT5	224
WT intact	Tumor A	Num AR: KRT5: ASCL1	11
WT intact	Tumor A	Num AR: KRT5: VIMENTIN	14
WT intact	Tumor A	Num AR: KRT5: VIMENTIN: ASCL1	0
WT intact	Tumor A	Num AR: KRT8	4845
WT intact	Tumor A	Num AR: KRT8: ASCL1	105
WT intact	Tumor A	Num AR: KRT8: KRT5	716
WT intact	Tumor A	Num AR: KRT8: KRT5: ASCL1	15
WT intact	Tumor A	Num AR: KRT8: KRT5: VIMENTIN	22
WT intact	Tumor A	Num AR: KRT8: KRT5: VIMENTIN: ASCL1	1
WT intact	Tumor A	Num AR: KRT8: VIMENTIN	171
WT intact	Tumor A	Num AR: KRT8: VIMENTIN: ASCL1	2
WT intact	Tumor A	Num AR: VIMENTIN	1611
WT intact	Tumor A	Num AR: VIMENTIN: ASCL1	9
WT intact	Tumor A	Num ASCL1	7886
WT intact	Tumor A	Num KRT5	880
WT intact	Tumor A	Num KRT5: ASCL1	431
WT intact	Tumor A	Num KRT5: VIMENTIN	240
WT intact	Tumor A	Num KRT5: VIMENTIN: ASCL1	25
WT intact	Tumor A	Num KRT8	24356
WT intact	Tumor A	Num KRT8: ASCL1	2301
WT intact	Tumor A	Num KRT8: KRT5	1462
WT intact	Tumor A	Num KRT8: KRT5: ASCL1	183
WT intact	Tumor A	Num KRT8: KRT5: VIMENTIN	236
WT intact	Tumor A	Num KRT8: KRT5: VIMENTIN: ASCL1	9
WT intact	Tumor A	Num KRT8: VIMENTIN	4524
WT intact	Tumor A	Num KRT8: VIMENTIN: ASCL1	235
WT intact	Tumor A	Num VIMENTIN	21314
WT intact	Tumor A	Num VIMENTIN: ASCL1	1499
WT intact	Tumor A	Area µm^2	1.30167e+07
WT intact	Tumor A	Perimeter µm	17239
WT intact	Tumor C	Num Detections	135664
WT intact	Tumor C	Num AR	1303
WT intact	Tumor C	Num AR: ASCL1	151
WT intact	Tumor C	Num AR: KRT5	477
WT intact	Tumor C	Num AR: KRT5: ASCL1	66
WT intact	Tumor C	Num AR: KRT5: VIMENTIN	159
WT intact	Tumor C	Num AR: KRT5: VIMENTIN: ASCL1	6
WT intact	Tumor C	Num AR: KRT8	6636
WT intact	Tumor C	Num AR: KRT8: ASCL1	245
WT intact	Tumor C	Num AR: KRT8: KRT5	657
WT intact	Tumor C	Num AR: KRT8: KRT5: ASCL1	37
WT intact	Tumor C	Num AR: KRT8: KRT5: VIMENTIN	188
WT intact	Tumor C	Num AR: KRT8: KRT5: VIMENTIN: ASCL1	9
WT intact	Tumor C	Num AR: KRT8: VIMENTIN	470
WT intact	Tumor C	Num AR: KRT8: VIMENTIN: ASCL1	28
WT intact	Tumor C	Num AR: VIMENTIN	2675
WT intact	Tumor C	Num AR: VIMENTIN: ASCL1	22
WT intact	Tumor C	Num ASCL1	36089
WT intact	Tumor C	Num KRT5	981
WT intact	Tumor C	Num KRT5: ASCL1	1646
WT intact	Tumor C	Num KRT5: VIMENTIN	371
WT intact	Tumor C	Num KRT5: VIMENTIN: ASCL1	259
WT intact	Tumor C	Num KRT8	28991
WT intact	Tumor C	Num KRT8: ASCL1	6592
WT intact	Tumor C	Num KRT8: KRT5	920
WT intact	Tumor C	Num KRT8: KRT5: ASCL1	484
WT intact	Tumor C	Num KRT8: KRT5: VIMENTIN	303
WT intact	Tumor C	Num KRT8: KRT5: VIMENTIN: ASCL1	69
WT intact	Tumor C	Num KRT8: VIMENTIN	4142
WT intact	Tumor C	Num KRT8: VIMENTIN: ASCL1	818
WT intact	Tumor C	Num VIMENTIN	18534
WT intact	Tumor C	Num VIMENTIN: ASCL1	5280
WT intact	Tumor C	Area µm^2	1.41707e+07
WT intact	Tumor C	Perimeter µm	16327.2
WT intact	Tumor B	Num Detections	308527
WT intact	Tumor B	Num AR	293
WT intact	Tumor B	Num AR: ASCL1	4
WT intact	Tumor B	Num AR: KRT5	22
WT intact	Tumor B	Num AR: KRT5: ASCL1	27
WT intact	Tumor B	Num AR: KRT5: VIMENTIN	0
WT intact	Tumor B	Num AR: KRT5: VIMENTIN: ASCL1	0
WT intact	Tumor B	Num AR: KRT8	767
WT intact	Tumor B	Num AR: KRT8: ASCL1	4
WT intact	Tumor B	Num AR: KRT8: KRT5	48
WT intact	Tumor B	Num AR: KRT8: KRT5: ASCL1	17
WT intact	Tumor B	Num AR: KRT8: KRT5: VIMENTIN	0
WT intact	Tumor B	Num AR: KRT8: KRT5: VIMENTIN: ASCL1	0
WT intact	Tumor B	Num AR: KRT8: VIMENTIN	2
WT intact	Tumor B	Num AR: KRT8: VIMENTIN: ASCL1	0
WT intact	Tumor B	Num AR: VIMENTIN	83
WT intact	Tumor B	Num AR: VIMENTIN: ASCL1	1
WT intact	Tumor B	Num ASCL1	167359
WT intact	Tumor B	Num KRT5	393
WT intact	Tumor B	Num KRT5: ASCL1	4586
WT intact	Tumor B	Num KRT5: VIMENTIN	19
WT intact	Tumor B	Num KRT5: VIMENTIN: ASCL1	17
WT intact	Tumor B	Num KRT8	3292
WT intact	Tumor B	Num KRT8: ASCL1	554
WT intact	Tumor B	Num KRT8: KRT5	35
WT intact	Tumor B	Num KRT8: KRT5: ASCL1	36
WT intact	Tumor B	Num KRT8: KRT5: VIMENTIN	1
WT intact	Tumor B	Num KRT8: KRT5: VIMENTIN: ASCL1	0
WT intact	Tumor B	Num KRT8: VIMENTIN	42
WT intact	Tumor B	Num KRT8: VIMENTIN: ASCL1	11
WT intact	Tumor B	Num VIMENTIN	8773
WT intact	Tumor B	Num VIMENTIN: ASCL1	2312
WT intact	Tumor B	Area µm^2	2.86944e+07
WT intact	Tumor B	Perimeter µm	42251
WT intact	Tumor D	Num Detections	205421
WT intact	Tumor D	Num AR	6681
WT intact	Tumor D	Num AR: ASCL1	360
WT intact	Tumor D	Num AR: KRT5	214
WT intact	Tumor D	Num AR: KRT5: ASCL1	27
WT intact	Tumor D	Num AR: KRT5: VIMENTIN	19
WT intact	Tumor D	Num AR: KRT5: VIMENTIN: ASCL1	5
WT intact	Tumor D	Num AR: KRT8	11592
WT intact	Tumor D	Num AR: KRT8: ASCL1	359
WT intact	Tumor D	Num AR: KRT8: KRT5	1319
WT intact	Tumor D	Num AR: KRT8: KRT5: ASCL1	17
WT intact	Tumor D	Num AR: KRT8: KRT5: VIMENTIN	44
WT intact	Tumor D	Num AR: KRT8: KRT5: VIMENTIN: ASCL1	4
WT intact	Tumor D	Num AR: KRT8: VIMENTIN	481
WT intact	Tumor D	Num AR: KRT8: VIMENTIN: ASCL1	24
WT intact	Tumor D	Num AR: VIMENTIN	1762
WT intact	Tumor D	Num AR: VIMENTIN: ASCL1	27
WT intact	Tumor D	Num ASCL1	66110
WT intact	Tumor D	Num KRT5	395
WT intact	Tumor D	Num KRT5: ASCL1	1855
WT intact	Tumor D	Num KRT5: VIMENTIN	64
WT intact	Tumor D	Num KRT5: VIMENTIN: ASCL1	100
WT intact	Tumor D	Num KRT8	21222
WT intact	Tumor D	Num KRT8: ASCL1	4062
WT intact	Tumor D	Num KRT8: KRT5	434
WT intact	Tumor D	Num KRT8: KRT5: ASCL1	252
WT intact	Tumor D	Num KRT8: KRT5: VIMENTIN	51
WT intact	Tumor D	Num KRT8: KRT5: VIMENTIN: ASCL1	21
WT intact	Tumor D	Num KRT8: VIMENTIN	2316
WT intact	Tumor D	Num KRT8: VIMENTIN: ASCL1	444
WT intact	Tumor D	Num VIMENTIN	18849
WT intact	Tumor D	Num VIMENTIN: ASCL1	4240
WT intact	Tumor D	Area µm^2	2.18801e+07
WT intact	Tumor D	Perimeter µm	31793.8
WT intact	Tumor E	Num Detections	351265
WT intact	Tumor E	Num AR	2306
WT intact	Tumor E	Num AR: ASCL1	12
WT intact	Tumor E	Num AR: KRT5	126
WT intact	Tumor E	Num AR: KRT5: ASCL1	0
WT intact	Tumor E	Num AR: KRT5: VIMENTIN	59
WT intact	Tumor E	Num AR: KRT5: VIMENTIN: ASCL1	0
WT intact	Tumor E	Num AR: KRT8	3419
WT intact	Tumor E	Num AR: KRT8: ASCL1	9
WT intact	Tumor E	Num AR: KRT8: KRT5	814
WT intact	Tumor E	Num AR: KRT8: KRT5: ASCL1	0
WT intact	Tumor E	Num AR: KRT8: KRT5: VIMENTIN	5
WT intact	Tumor E	Num AR: KRT8: KRT5: VIMENTIN: ASCL1	0
WT intact	Tumor E	Num AR: KRT8: VIMENTIN	50
WT intact	Tumor E	Num AR: KRT8: VIMENTIN: ASCL1	0
WT intact	Tumor E	Num AR: VIMENTIN	1104
WT intact	Tumor E	Num AR: VIMENTIN: ASCL1	4
WT intact	Tumor E	Num ASCL1	12009
WT intact	Tumor E	Num KRT5	3423
WT intact	Tumor E	Num KRT5: ASCL1	356
WT intact	Tumor E	Num KRT5: VIMENTIN	352
WT intact	Tumor E	Num KRT5: VIMENTIN: ASCL1	5
WT intact	Tumor E	Num KRT8	69454
WT intact	Tumor E	Num KRT8: ASCL1	2269
WT intact	Tumor E	Num KRT8: KRT5	2222
WT intact	Tumor E	Num KRT8: KRT5: ASCL1	51
WT intact	Tumor E	Num KRT8: KRT5: VIMENTIN	164
WT intact	Tumor E	Num KRT8: KRT5: VIMENTIN: ASCL1	1
WT intact	Tumor E	Num KRT8: VIMENTIN	5896
WT intact	Tumor E	Num KRT8: VIMENTIN: ASCL1	176
WT intact	Tumor E	Num VIMENTIN	76762
WT intact	Tumor E	Num VIMENTIN: ASCL1	1444
WT intact	Tumor E	Area µm^2	2.47685e+07
WT intact	Tumor E	Perimeter µm	31839.1
WT intact	Tumor F	Num Detections	142709
WT intact	Tumor F	Num AR	3411
WT intact	Tumor F	Num AR: ASCL1	230
WT intact	Tumor F	Num AR: KRT5	894
WT intact	Tumor F	Num AR: KRT5: ASCL1	43
WT intact	Tumor F	Num AR: KRT5: VIMENTIN	30
WT intact	Tumor F	Num AR: KRT5: VIMENTIN: ASCL1	5
WT intact	Tumor F	Num AR: KRT8	5407
WT intact	Tumor F	Num AR: KRT8: ASCL1	205
WT intact	Tumor F	Num AR: KRT8: KRT5	407
WT intact	Tumor F	Num AR: KRT8: KRT5: ASCL1	52
WT intact	Tumor F	Num AR: KRT8: KRT5: VIMENTIN	14
WT intact	Tumor F	Num AR: KRT8: KRT5: VIMENTIN: ASCL1	2
WT intact	Tumor F	Num AR: KRT8: VIMENTIN	248
WT intact	Tumor F	Num AR: KRT8: VIMENTIN: ASCL1	8
WT intact	Tumor F	Num AR: VIMENTIN	1948
WT intact	Tumor F	Num AR: VIMENTIN: ASCL1	11
WT intact	Tumor F	Num ASCL1	42989
WT intact	Tumor F	Num KRT5	3632
WT intact	Tumor F	Num KRT5: ASCL1	2921
WT intact	Tumor F	Num KRT5: VIMENTIN	519
WT intact	Tumor F	Num KRT5: VIMENTIN: ASCL1	164
WT intact	Tumor F	Num KRT8	10026
WT intact	Tumor F	Num KRT8: ASCL1	7276
WT intact	Tumor F	Num KRT8: KRT5	1686
WT intact	Tumor F	Num KRT8: KRT5: ASCL1	1260
WT intact	Tumor F	Num KRT8: KRT5: VIMENTIN	189
WT intact	Tumor F	Num KRT8: KRT5: VIMENTIN: ASCL1	84
WT intact	Tumor F	Num KRT8: VIMENTIN	1410
WT intact	Tumor F	Num KRT8: VIMENTIN: ASCL1	592
WT intact	Tumor F	Num VIMENTIN	17699
WT intact	Tumor F	Num VIMENTIN: ASCL1	3784
WT intact	Tumor F	Area µm^2	1.44425e+07
WT intact	Tumor F	Perimeter µm	16107.1
WT castrate	Tumor A	Num Detections	269957
WT castrate	Tumor A	Num AR	2569
WT castrate	Tumor A	Num AR: ASCL1	42
WT castrate	Tumor A	Num AR: KRT5	98
WT castrate	Tumor A	Num AR: KRT5: ASCL1	9
WT castrate	Tumor A	Num AR: KRT5: VIMENTIN	3
WT castrate	Tumor A	Num AR: KRT5: VIMENTIN: ASCL1	17
WT castrate	Tumor A	Num AR: KRT8	2633
WT castrate	Tumor A	Num AR: KRT8: ASCL1	23
WT castrate	Tumor A	Num AR: KRT8: KRT5	647
WT castrate	Tumor A	Num AR: KRT8: KRT5: ASCL1	24
WT castrate	Tumor A	Num AR: KRT8: KRT5: VIMENTIN	11
WT castrate	Tumor A	Num AR: KRT8: KRT5: VIMENTIN: ASCL1	10
WT castrate	Tumor A	Num AR: KRT8: VIMENTIN	116
WT castrate	Tumor A	Num AR: KRT8: VIMENTIN: ASCL1	0
WT castrate	Tumor A	Num AR: VIMENTIN	823
WT castrate	Tumor A	Num AR: VIMENTIN: ASCL1	11
WT castrate	Tumor A	Num ASCL1	66411
WT castrate	Tumor A	Num KRT5	454
WT castrate	Tumor A	Num KRT5: ASCL1	1127
WT castrate	Tumor A	Num KRT5: VIMENTIN	79
WT castrate	Tumor A	Num KRT5: VIMENTIN: ASCL1	63
WT castrate	Tumor A	Num KRT8	22965
WT castrate	Tumor A	Num KRT8: ASCL1	3755
WT castrate	Tumor A	Num KRT8: KRT5	231
WT castrate	Tumor A	Num KRT8: KRT5: ASCL1	125
WT castrate	Tumor A	Num KRT8: KRT5: VIMENTIN	29
WT castrate	Tumor A	Num KRT8: KRT5: VIMENTIN: ASCL1	13
WT castrate	Tumor A	Num KRT8: VIMENTIN	2915
WT castrate	Tumor A	Num KRT8: VIMENTIN: ASCL1	175
WT castrate	Tumor A	Num VIMENTIN	28086
WT castrate	Tumor A	Num VIMENTIN: ASCL1	2597
WT castrate	Tumor A	Area µm^2	2.81082e+07
WT castrate	Tumor A	Perimeter µm	23064.5
WT castrate	Tumor B	Num Detections	154237
WT castrate	Tumor B	Num AR	426
WT castrate	Tumor B	Num AR: ASCL1	12
WT castrate	Tumor B	Num AR: KRT5	11
WT castrate	Tumor B	Num AR: KRT5: ASCL1	1
WT castrate	Tumor B	Num AR: KRT5: VIMENTIN	2
WT castrate	Tumor B	Num AR: KRT5: VIMENTIN: ASCL1	1
WT castrate	Tumor B	Num AR: KRT8	448
WT castrate	Tumor B	Num AR: KRT8: ASCL1	7
WT castrate	Tumor B	Num AR: KRT8: KRT5	260
WT castrate	Tumor B	Num AR: KRT8: KRT5: ASCL1	6
WT castrate	Tumor B	Num AR: KRT8: KRT5: VIMENTIN	24
WT castrate	Tumor B	Num AR: KRT8: KRT5: VIMENTIN: ASCL1	0
WT castrate	Tumor B	Num AR: KRT8: VIMENTIN	21
WT castrate	Tumor B	Num AR: KRT8: VIMENTIN: ASCL1	0
WT castrate	Tumor B	Num AR: VIMENTIN	452
WT castrate	Tumor B	Num AR: VIMENTIN: ASCL1	1
WT castrate	Tumor B	Num ASCL1	52754
WT castrate	Tumor B	Num KRT5	212
WT castrate	Tumor B	Num KRT5: ASCL1	2921
WT castrate	Tumor B	Num KRT5: VIMENTIN	87
WT castrate	Tumor B	Num KRT5: VIMENTIN: ASCL1	88
WT castrate	Tumor B	Num KRT8	26137
WT castrate	Tumor B	Num KRT8: ASCL1	5363
WT castrate	Tumor B	Num KRT8: KRT5	413
WT castrate	Tumor B	Num KRT8: KRT5: ASCL1	450
WT castrate	Tumor B	Num KRT8: KRT5: VIMENTIN	54
WT castrate	Tumor B	Num KRT8: KRT5: VIMENTIN: ASCL1	20
WT castrate	Tumor B	Num KRT8: VIMENTIN	2893
WT castrate	Tumor B	Num KRT8: VIMENTIN: ASCL1	288
WT castrate	Tumor B	Num VIMENTIN	19586
WT castrate	Tumor B	Num VIMENTIN: ASCL1	4190
WT castrate	Tumor B	Area µm^2	1.58042e+07
WT castrate	Tumor B	Perimeter µm	18952.4
WT castrate	Tumor C	Num Detections	196872
WT castrate	Tumor C	Num AR	2617
WT castrate	Tumor C	Num AR: ASCL1	26
WT castrate	Tumor C	Num AR: KRT5	19
WT castrate	Tumor C	Num AR: KRT5: ASCL1	3
WT castrate	Tumor C	Num AR: KRT5: VIMENTIN	16
WT castrate	Tumor C	Num AR: KRT5: VIMENTIN: ASCL1	0
WT castrate	Tumor C	Num AR: KRT8	1143
WT castrate	Tumor C	Num AR: KRT8: ASCL1	29
WT castrate	Tumor C	Num AR: KRT8: KRT5	83
WT castrate	Tumor C	Num AR: KRT8: KRT5: ASCL1	6
WT castrate	Tumor C	Num AR: KRT8: KRT5: VIMENTIN	12
WT castrate	Tumor C	Num AR: KRT8: KRT5: VIMENTIN: ASCL1	0
WT castrate	Tumor C	Num AR: KRT8: VIMENTIN	208
WT castrate	Tumor C	Num AR: KRT8: VIMENTIN: ASCL1	2
WT castrate	Tumor C	Num AR: VIMENTIN	2750
WT castrate	Tumor C	Num AR: VIMENTIN: ASCL1	1
WT castrate	Tumor C	Num ASCL1	713
WT castrate	Tumor C	Num KRT5	204
WT castrate	Tumor C	Num KRT5: ASCL1	150
WT castrate	Tumor C	Num KRT5: VIMENTIN	231
WT castrate	Tumor C	Num KRT5: VIMENTIN: ASCL1	5
WT castrate	Tumor C	Num KRT8	37457
WT castrate	Tumor C	Num KRT8: ASCL1	220
WT castrate	Tumor C	Num KRT8: KRT5	1208
WT castrate	Tumor C	Num KRT8: KRT5: ASCL1	78
WT castrate	Tumor C	Num KRT8: KRT5: VIMENTIN	154
WT castrate	Tumor C	Num KRT8: KRT5: VIMENTIN: ASCL1	7
WT castrate	Tumor C	Num KRT8: VIMENTIN	4504
WT castrate	Tumor C	Num KRT8: VIMENTIN: ASCL1	16
WT castrate	Tumor C	Num VIMENTIN	31957
WT castrate	Tumor C	Num VIMENTIN: ASCL1	66
WT castrate	Tumor C	Area µm^2	2.53656e+07
WT castrate	Tumor C	Perimeter µm	21614.7
WT castrate	Tumor D	Num Detections	116269
WT castrate	Tumor D	Num AR	21
WT castrate	Tumor D	Num AR: ASCL1	1
WT castrate	Tumor D	Num AR: KRT5	1
WT castrate	Tumor D	Num AR: KRT5: ASCL1	1
WT castrate	Tumor D	Num AR: KRT5: VIMENTIN	0
WT castrate	Tumor D	Num AR: KRT8	12
WT castrate	Tumor D	Num AR: KRT8: ASCL1	0
WT castrate	Tumor D	Num AR: KRT8: KRT5	10
WT castrate	Tumor D	Num AR: KRT8: KRT5: ASCL1	0
WT castrate	Tumor D	Num AR: KRT8: KRT5: VIMENTIN	0
WT castrate	Tumor D	Num AR: KRT8: VIMENTIN	1
WT castrate	Tumor D	Num AR: VIMENTIN	7
WT castrate	Tumor D	Num AR: VIMENTIN: ASCL1	0
WT castrate	Tumor D	Num ASCL1	29098
WT castrate	Tumor D	Num KRT5	715
WT castrate	Tumor D	Num KRT5: ASCL1	3768
WT castrate	Tumor D	Num KRT5: VIMENTIN	65
WT castrate	Tumor D	Num KRT5: VIMENTIN: ASCL1	170
WT castrate	Tumor D	Num KRT8	7999
WT castrate	Tumor D	Num KRT8: ASCL1	1110
WT castrate	Tumor D	Num KRT8: KRT5	314
WT castrate	Tumor D	Num KRT8: KRT5: ASCL1	245
WT castrate	Tumor D	Num KRT8: KRT5: VIMENTIN	15
WT castrate	Tumor D	Num KRT8: KRT5: VIMENTIN: ASCL1	8
WT castrate	Tumor D	Num KRT8: VIMENTIN	501
WT castrate	Tumor D	Num KRT8: VIMENTIN: ASCL1	73
WT castrate	Tumor D	Num VIMENTIN	7023
WT castrate	Tumor D	Num VIMENTIN: ASCL1	1885
WT castrate	Tumor D	Area µm^2	2.04892e+07
WT castrate	Tumor D	Perimeter µm	21832.8
WT castrate	Tumor E	Num Detections	80726
WT castrate	Tumor E	Num AR	2167
WT castrate	Tumor E	Num AR: ASCL1	4
WT castrate	Tumor E	Num AR: KRT5	615
WT castrate	Tumor E	Num AR: KRT5: ASCL1	5
WT castrate	Tumor E	Num AR: KRT5: VIMENTIN	9
WT castrate	Tumor E	Num AR: KRT8	910
WT castrate	Tumor E	Num AR: KRT8: ASCL1	5
WT castrate	Tumor E	Num AR: KRT8: KRT5	1150
WT castrate	Tumor E	Num AR: KRT8: KRT5: ASCL1	7
WT castrate	Tumor E	Num AR: KRT8: KRT5: VIMENTIN	12
WT castrate	Tumor E	Num AR: KRT8: VIMENTIN	2
WT castrate	Tumor E	Num AR: VIMENTIN	911
WT castrate	Tumor E	Num AR: VIMENTIN: ASCL1	2
WT castrate	Tumor E	Num ASCL1	1652
WT castrate	Tumor E	Num KRT5	833
WT castrate	Tumor E	Num KRT5: ASCL1	377
WT castrate	Tumor E	Num KRT5: VIMENTIN	49
WT castrate	Tumor E	Num KRT5: VIMENTIN: ASCL1	18
WT castrate	Tumor E	Num KRT8	15027
WT castrate	Tumor E	Num KRT8: ASCL1	423
WT castrate	Tumor E	Num KRT8: KRT5	680
WT castrate	Tumor E	Num KRT8: KRT5: ASCL1	146
WT castrate	Tumor E	Num KRT8: KRT5: VIMENTIN	55
WT castrate	Tumor E	Num KRT8: KRT5: VIMENTIN: ASCL1	3
WT castrate	Tumor E	Num KRT8: VIMENTIN	1411
WT castrate	Tumor E	Num KRT8: VIMENTIN: ASCL1	32
WT castrate	Tumor E	Num VIMENTIN	10287
WT castrate	Tumor E	Num VIMENTIN: ASCL1	312
WT castrate	Tumor E	Area µm^2	1.02671e+07
WT castrate	Tumor E	Perimeter µm	16588.6
WT castrate	Tumor F	Num Detections	98205
WT castrate	Tumor F	Num AR	1658
WT castrate	Tumor F	Num AR: ASCL1	6
WT castrate	Tumor F	Num AR: KRT5	116
WT castrate	Tumor F	Num AR: KRT5: ASCL1	0
WT castrate	Tumor F	Num AR: KRT5: VIMENTIN	4
WT castrate	Tumor F	Num AR: KRT8	350
WT castrate	Tumor F	Num AR: KRT8: ASCL1	1
WT castrate	Tumor F	Num AR: KRT8: KRT5	205
WT castrate	Tumor F	Num AR: KRT8: KRT5: ASCL1	0
WT castrate	Tumor F	Num AR: KRT8: KRT5: VIMENTIN	0
WT castrate	Tumor F	Num AR: KRT8: VIMENTIN	1
WT castrate	Tumor F	Num AR: VIMENTIN	302
WT castrate	Tumor F	Num AR: VIMENTIN: ASCL1	0
WT castrate	Tumor F	Num ASCL1	5762
WT castrate	Tumor F	Num KRT5	115
WT castrate	Tumor F	Num KRT5: ASCL1	466
WT castrate	Tumor F	Num KRT5: VIMENTIN	4
WT castrate	Tumor F	Num KRT5: VIMENTIN: ASCL1	4
WT castrate	Tumor F	Num KRT8	12206
WT castrate	Tumor F	Num KRT8: ASCL1	268
WT castrate	Tumor F	Num KRT8: KRT5	156
WT castrate	Tumor F	Num KRT8: KRT5: ASCL1	22
WT castrate	Tumor F	Num KRT8: KRT5: VIMENTIN	1
WT castrate	Tumor F	Num KRT8: KRT5: VIMENTIN: ASCL1	1
WT castrate	Tumor F	Num KRT8: VIMENTIN	512
WT castrate	Tumor F	Num KRT8: VIMENTIN: ASCL1	9
WT castrate	Tumor F	Num VIMENTIN	6629
WT castrate	Tumor F	Num VIMENTIN: ASCL1	113
WT castrate	Tumor F	Area µm^2	1.21324e+07
WT castrate	Tumor F	Perimeter µm	15888.2
WT castrate	Tumor G	Num Detections	125088
WT castrate	Tumor G	Num AR	417
WT castrate	Tumor G	Num AR: ASCL1	10
WT castrate	Tumor G	Num AR: KRT5	8
WT castrate	Tumor G	Num AR: KRT5: ASCL1	0
WT castrate	Tumor G	Num AR: KRT5: VIMENTIN	1
WT castrate	Tumor G	Num AR: KRT8	769
WT castrate	Tumor G	Num AR: KRT8: ASCL1	13
WT castrate	Tumor G	Num AR: KRT8: KRT5	157
WT castrate	Tumor G	Num AR: KRT8: KRT5: ASCL1	0
WT castrate	Tumor G	Num AR: KRT8: KRT5: VIMENTIN	0
WT castrate	Tumor G	Num AR: KRT8: VIMENTIN	9
WT castrate	Tumor G	Num AR: VIMENTIN	89
WT castrate	Tumor G	Num AR: VIMENTIN: ASCL1	0
WT castrate	Tumor G	Num ASCL1	27549
WT castrate	Tumor G	Num KRT5	2110
WT castrate	Tumor G	Num KRT5: ASCL1	1703
WT castrate	Tumor G	Num KRT5: VIMENTIN	206
WT castrate	Tumor G	Num KRT5: VIMENTIN: ASCL1	51
WT castrate	Tumor G	Num KRT8	17251
WT castrate	Tumor G	Num KRT8: ASCL1	2767
WT castrate	Tumor G	Num KRT8: KRT5	1226
WT castrate	Tumor G	Num KRT8: KRT5: ASCL1	286
WT castrate	Tumor G	Num KRT8: KRT5: VIMENTIN	90
WT castrate	Tumor G	Num KRT8: KRT5: VIMENTIN: ASCL1	13
WT castrate	Tumor G	Num KRT8: VIMENTIN	1046
WT castrate	Tumor G	Num KRT8: VIMENTIN: ASCL1	86
WT castrate	Tumor G	Num VIMENTIN	11577
WT castrate	Tumor G	Num VIMENTIN: ASCL1	658
WT castrate	Tumor G	Area µm^2	1.49095e+07
WT castrate	Tumor G	Perimeter µm	16562.7
KO intact	Tumor A	Num Detections	139090
KO intact	Tumor A	Num AR	4414
KO intact	Tumor A	Num AR: KRT5	10
KO intact	Tumor A	Num AR: KRT5: VIMENTIN	1
KO intact	Tumor A	Num AR: KRT8	2124
KO intact	Tumor A	Num AR: KRT8: KRT5	4
KO intact	Tumor A	Num AR: KRT8: KRT5: VIMENTIN	0
KO intact	Tumor A	Num AR: KRT8: VIMENTIN	77
KO intact	Tumor A	Num AR: VIMENTIN	1375
KO intact	Tumor A	Num KRT5	248
KO intact	Tumor A	Num KRT5: VIMENTIN	15
KO intact	Tumor A	Num KRT8	17597
KO intact	Tumor A	Num KRT8: ASCL1	1
KO intact	Tumor A	Num KRT8: KRT5	140
KO intact	Tumor A	Num KRT8: KRT5: VIMENTIN	1
KO intact	Tumor A	Num KRT8: VIMENTIN	461
KO intact	Tumor A	Num VIMENTIN	6162
KO intact	Tumor A	Area µm^2	1.65979e+07
KO intact	Tumor A	Perimeter µm	22229.8
KO intact	Tumor B	Num Detections	173669
KO intact	Tumor B	Num AR	2716
KO intact	Tumor B	Num AR: KRT5	7
KO intact	Tumor B	Num AR: KRT5: VIMENTIN	0
KO intact	Tumor B	Num AR: KRT8	3905
KO intact	Tumor B	Num AR: KRT8: KRT5	138
KO intact	Tumor B	Num AR: KRT8: KRT5: VIMENTIN	9
KO intact	Tumor B	Num AR: KRT8: VIMENTIN	153
KO intact	Tumor B	Num AR: VIMENTIN	1880
KO intact	Tumor B	Num KRT5	432
KO intact	Tumor B	Num KRT5: VIMENTIN	85
KO intact	Tumor B	Num KRT8	54026
KO intact	Tumor B	Num KRT8: ASCL1	0
KO intact	Tumor B	Num KRT8: KRT5	403
KO intact	Tumor B	Num KRT8: KRT5: VIMENTIN	43
KO intact	Tumor B	Num KRT8: VIMENTIN	6395
KO intact	Tumor B	Num VIMENTIN	38378
KO intact	Tumor B	Area µm^2	2.29798e+07
KO intact	Tumor B	Perimeter µm	30364.7
KO intact	Tumor C	Num AR	45
KO intact	Tumor C	Num AR: KRT5	5
KO intact	Tumor C	Num AR: KRT5: VIMENTIN	0
KO intact	Tumor C	Num AR: KRT8	225
KO intact	Tumor C	Num AR: KRT8: KRT5	89
KO intact	Tumor C	Num AR: KRT8: KRT5: VIMENTIN	1
KO intact	Tumor C	Num AR: KRT8: VIMENTIN	5
KO intact	Tumor C	Num AR: VIMENTIN	24
KO intact	Tumor C	Num KRT5	353
KO intact	Tumor C	Num KRT5: VIMENTIN	55
KO intact	Tumor C	Num KRT8	41350
KO intact	Tumor C	Num KRT8: ASCL1	0
KO intact	Tumor C	Num KRT8: KRT5	567
KO intact	Tumor C	Num KRT8: KRT5: VIMENTIN	41
KO intact	Tumor C	Num KRT8: VIMENTIN	2408
KO intact	Tumor C	Num VIMENTIN	16784
KO intact	Tumor C	Area µm^2	1.78792e+07
KO intact	Tumor C	Perimeter µm	21550.9
KO intact	Tumor D	Num Detections	94690
KO intact	Tumor D	Num AR	4657
KO intact	Tumor D	Num AR: KRT5	126
KO intact	Tumor D	Num AR: KRT5: VIMENTIN	17
KO intact	Tumor D	Num AR: KRT8	3986
KO intact	Tumor D	Num AR: KRT8: KRT5	703
KO intact	Tumor D	Num AR: KRT8: KRT5: VIMENTIN	11
KO intact	Tumor D	Num AR: KRT8: VIMENTIN	71
KO intact	Tumor D	Num AR: VIMENTIN	2607
KO intact	Tumor D	Num KRT5	221
KO intact	Tumor D	Num KRT5: VIMENTIN	100
KO intact	Tumor D	Num KRT8	17182
KO intact	Tumor D	Num KRT8: KRT5	272
KO intact	Tumor D	Num KRT8: KRT5: VIMENTIN	42
KO intact	Tumor D	Num KRT8: VIMENTIN	1741
KO intact	Tumor D	Num VIMENTIN	19948
KO intact	Tumor D	Num VIMENTIN: ASCL1	0
KO intact	Tumor D	Area µm^2	1.40725e+07
KO intact	Tumor D	Perimeter µm	23830.9
KO intact	Tumor E	Num Detections	143308
KO intact	Tumor E	Num AR	20576
KO intact	Tumor E	Num AR: KRT5	63
KO intact	Tumor E	Num AR: KRT5: VIMENTIN	22
KO intact	Tumor E	Num AR: KRT8	24426
KO intact	Tumor E	Num AR: KRT8: KRT5	598
KO intact	Tumor E	Num AR: KRT8: KRT5: VIMENTIN	83
KO intact	Tumor E	Num AR: KRT8: VIMENTIN	6840
KO intact	Tumor E	Num AR: VIMENTIN	14233
KO intact	Tumor E	Num KRT5	275
KO intact	Tumor E	Num KRT5: VIMENTIN	43
KO intact	Tumor E	Num KRT8	9609
KO intact	Tumor E	Num KRT8: KRT5	245
KO intact	Tumor E	Num KRT8: KRT5: VIMENTIN	37
KO intact	Tumor E	Num KRT8: VIMENTIN	5111
KO intact	Tumor E	Num VIMENTIN	27846
KO intact	Tumor E	Num VIMENTIN: ASCL1	1
KO intact	Tumor E	Area µm^2	1.90061e+07
KO intact	Tumor E	Perimeter µm	24918.5
KO intact	Tumor F	Num Detections	43823
KO intact	Tumor F	Num AR	1007
KO intact	Tumor F	Num AR: KRT5	3
KO intact	Tumor F	Num AR: KRT5: VIMENTIN	6
KO intact	Tumor F	Num AR: KRT8	2095
KO intact	Tumor F	Num AR: KRT8: KRT5	22
KO intact	Tumor F	Num AR: KRT8: KRT5: VIMENTIN	4
KO intact	Tumor F	Num AR: KRT8: VIMENTIN	54
KO intact	Tumor F	Num AR: VIMENTIN	1703
KO intact	Tumor F	Num KRT5	101
KO intact	Tumor F	Num KRT5: VIMENTIN	321
KO intact	Tumor F	Num KRT8	10613
KO intact	Tumor F	Num KRT8: KRT5	155
KO intact	Tumor F	Num KRT8: KRT5: VIMENTIN	22
KO intact	Tumor F	Num KRT8: VIMENTIN	1872
KO intact	Tumor F	Num VIMENTIN	14969
KO intact	Tumor F	Num VIMENTIN: ASCL1	0
KO intact	Tumor F	Area µm^2	6.91267e+06
KO intact	Tumor F	Perimeter µm	13768.2
KO castrate	Tumor A	Num Detections	324848
KO castrate	Tumor A	Num AR	1627
KO castrate	Tumor A	Num AR: KRT5	169
KO castrate	Tumor A	Num AR: KRT5: VIMENTIN	26
KO castrate	Tumor A	Num AR: KRT8	1476
KO castrate	Tumor A	Num AR: KRT8: KRT5	1390
KO castrate	Tumor A	Num AR: KRT8: KRT5: VIMENTIN	27
KO castrate	Tumor A	Num AR: KRT8: VIMENTIN	6
KO castrate	Tumor A	Num AR: VIMENTIN	556
KO castrate	Tumor A	Num ASCL1	1
KO castrate	Tumor A	Num KRT5	543
KO castrate	Tumor A	Num KRT5: VIMENTIN	285
KO castrate	Tumor A	Num KRT5: VIMENTIN: ASCL1	0
KO castrate	Tumor A	Num KRT8	38233
KO castrate	Tumor A	Num KRT8: KRT5	1256
KO castrate	Tumor A	Num KRT8: KRT5: VIMENTIN	30
KO castrate	Tumor A	Num KRT8: VIMENTIN	4221
KO castrate	Tumor A	Num VIMENTIN	52198
KO castrate	Tumor A	Area µm^2	3.60429e+07
KO castrate	Tumor A	Perimeter µm	36335.1
KO castrate	Tumor B	Num Detections	294088
KO castrate	Tumor B	Num AR	2973
KO castrate	Tumor B	Num AR: KRT5	210
KO castrate	Tumor B	Num AR: KRT5: VIMENTIN	21
KO castrate	Tumor B	Num AR: KRT8	767
KO castrate	Tumor B	Num AR: KRT8: KRT5	1084
KO castrate	Tumor B	Num AR: KRT8: KRT5: VIMENTIN	20
KO castrate	Tumor B	Num AR: KRT8: VIMENTIN	18
KO castrate	Tumor B	Num AR: VIMENTIN	2067
KO castrate	Tumor B	Num ASCL1	1
KO castrate	Tumor B	Num KRT5	2513
KO castrate	Tumor B	Num KRT5: VIMENTIN	463
KO castrate	Tumor B	Num KRT5: VIMENTIN: ASCL1	1
KO castrate	Tumor B	Num KRT8	47801
KO castrate	Tumor B	Num KRT8: KRT5	2124
KO castrate	Tumor B	Num KRT8: KRT5: VIMENTIN	221
KO castrate	Tumor B	Num KRT8: VIMENTIN	5173
KO castrate	Tumor B	Num VIMENTIN	53387
KO castrate	Tumor B	Area µm^2	3.72504e+07
KO castrate	Tumor B	Perimeter µm	40977.8
KO castrate	Tumor C	Num Detections	265450
KO castrate	Tumor C	Num AR	6373
KO castrate	Tumor C	Num AR: KRT5	217
KO castrate	Tumor C	Num AR: KRT5: VIMENTIN	86
KO castrate	Tumor C	Num AR: KRT8	1238
KO castrate	Tumor C	Num AR: KRT8: KRT5	1059
KO castrate	Tumor C	Num AR: KRT8: KRT5: VIMENTIN	117
KO castrate	Tumor C	Num AR: KRT8: VIMENTIN	94
KO castrate	Tumor C	Num AR: VIMENTIN	3578
KO castrate	Tumor C	Num ASCL1	2
KO castrate	Tumor C	Num KRT5	1232
KO castrate	Tumor C	Num KRT5: VIMENTIN	267
KO castrate	Tumor C	Num KRT5: VIMENTIN: ASCL1	0
KO castrate	Tumor C	Num KRT8	30189
KO castrate	Tumor C	Num KRT8: KRT5	634
KO castrate	Tumor C	Num KRT8: KRT5: VIMENTIN	77
KO castrate	Tumor C	Num KRT8: VIMENTIN	5334
KO castrate	Tumor C	Num VIMENTIN	43384
KO castrate	Tumor C	Area µm^2	3.32985e+07
KO castrate	Tumor C	Perimeter µm	30112.2
KO castrate	Tumor D	Num Detections	186193
KO castrate	Tumor D	Num AR	4104
KO castrate	Tumor D	Num AR: ASCL1	1
KO castrate	Tumor D	Num AR: KRT5	685
KO castrate	Tumor D	Num AR: KRT5: ASCL1	4
KO castrate	Tumor D	Num AR: KRT5: VIMENTIN	11
KO castrate	Tumor D	Num AR: KRT8	2378
KO castrate	Tumor D	Num AR: KRT8: ASCL1	0
KO castrate	Tumor D	Num AR: KRT8: KRT5	3330
KO castrate	Tumor D	Num AR: KRT8: KRT5: ASCL1	15
KO castrate	Tumor D	Num AR: KRT8: KRT5: VIMENTIN	12
KO castrate	Tumor D	Num AR: KRT8: VIMENTIN	12
KO castrate	Tumor D	Num AR: VIMENTIN	1725
KO castrate	Tumor D	Num ASCL1	0
KO castrate	Tumor D	Num KRT5	1809
KO castrate	Tumor D	Num KRT5: ASCL1	2
KO castrate	Tumor D	Num KRT5: VIMENTIN	145
KO castrate	Tumor D	Num KRT8	25348
KO castrate	Tumor D	Num KRT8: ASCL1	0
KO castrate	Tumor D	Num KRT8: KRT5	1349
KO castrate	Tumor D	Num KRT8: KRT5: ASCL1	3
KO castrate	Tumor D	Num KRT8: KRT5: VIMENTIN	68
KO castrate	Tumor D	Num KRT8: VIMENTIN	1970
KO castrate	Tumor D	Num VIMENTIN	30492
KO castrate	Tumor D	Area µm^2	2.17392e+07
KO castrate	Tumor D	Perimeter µm	19979.8
KO castrate	Tumor E	Num Detections	163304
KO castrate	Tumor E	Num AR	1436
KO castrate	Tumor E	Num AR: ASCL1	1
KO castrate	Tumor E	Num AR: KRT5	164
KO castrate	Tumor E	Num AR: KRT5: ASCL1	0
KO castrate	Tumor E	Num AR: KRT5: VIMENTIN	5
KO castrate	Tumor E	Num AR: KRT8	3409
KO castrate	Tumor E	Num AR: KRT8: ASCL1	2
KO castrate	Tumor E	Num AR: KRT8: KRT5	1994
KO castrate	Tumor E	Num AR: KRT8: KRT5: ASCL1	6
KO castrate	Tumor E	Num AR: KRT8: KRT5: VIMENTIN	6
KO castrate	Tumor E	Num AR: KRT8: VIMENTIN	54
KO castrate	Tumor E	Num AR: VIMENTIN	1627
KO castrate	Tumor E	Num ASCL1	1
KO castrate	Tumor E	Num KRT5	5143
KO castrate	Tumor E	Num KRT5: ASCL1	0
KO castrate	Tumor E	Num KRT5: VIMENTIN	1056
KO castrate	Tumor E	Num KRT8	37154
KO castrate	Tumor E	Num KRT8: ASCL1	1
KO castrate	Tumor E	Num KRT8: KRT5	2372
KO castrate	Tumor E	Num KRT8: KRT5: ASCL1	1
KO castrate	Tumor E	Num KRT8: KRT5: VIMENTIN	317
KO castrate	Tumor E	Num KRT8: VIMENTIN	5560
KO castrate	Tumor E	Num VIMENTIN	33932
KO castrate	Tumor E	Area µm^2	1.76948e+07
KO castrate	Tumor E	Perimeter µm	17214.5
KO castrate	Tumor F	Num Detections	628548
KO castrate	Tumor F	Num AR	416
KO castrate	Tumor F	Num AR: KRT5	30
KO castrate	Tumor F	Num AR: KRT8	713
KO castrate	Tumor F	Num AR: KRT8: KRT5	249
KO castrate	Tumor F	Num AR: KRT8: KRT5: VIMENTIN	2
KO castrate	Tumor F	Num AR: KRT8: VIMENTIN	13
KO castrate	Tumor F	Num AR: VIMENTIN	189
KO castrate	Tumor F	Num ASCL1	2
KO castrate	Tumor F	Num KRT5	2549
KO castrate	Tumor F	Num KRT5: VIMENTIN	221
KO castrate	Tumor F	Num KRT8	96634
KO castrate	Tumor F	Num KRT8: KRT5	2286
KO castrate	Tumor F	Num KRT8: KRT5: VIMENTIN	79
KO castrate	Tumor F	Num KRT8: VIMENTIN	3722
KO castrate	Tumor F	Num VIMENTIN	71375
KO castrate	Tumor F	Area µm^2	8.39681e+07
KO castrate	Tumor F	Perimeter µm	59968.4

## Sheet: Fig. 7d.
	Intact												Castrate
WT	0.205663	0.0155459	0.198849	0.229082	0.0534333	0.175107	0.108984	0.0559918	0.211618	0.15769	0.0230388		0.0616069	0.0535347	0.0478274	0.0131398	0.0669213	0.0545878	0.0570231	0.0100023	0.00414755	0.00507853	0.00399934	0.00631429
KO	0.0816589	0.0941298	0.0108183	0.220976	0.629553	0.222353	0.421685	0.369626	0.257052	0.325859	0.362957		0.0297333	0.0434334	0.077599	0.10512	0.087505	0.0102939	0.0209946	0.0177699	0.00719239
