# Supplementary material for: The neuroendocrine transition in prostate cancer is dynamic and dependent on ASCL1
Source: Nat Cancer. 2024 Oct 11;5(11):1641–59. doi: 10.1038/s43018-024-00838-6 (PMC11584404; doi:10.1038/s43018-024-00838-6)
Supplement: Supplementary file 10 — Statistical source data for Fig. 8. [file 43018_2024_838_MOESM10_ESM.xlsx]

## Sheet: Source Data Fig 8b
	OT (primary host) survival. Related to Fig. 8b
Mouse #	Days elapsed post tumor engraftment	Ascl1 ON	Ascl1 OFF	Ctrl ON	Ctrl OFF
4055	36	1
4056	36	1
4057	35	1
4058	37	1
4059	37	1
4060	38	1
4061	38	1
4062	52		1
4063	51		1
4064	45		1
4065	51		1
4066	79				1
4067	112			1
4068	92			1
4069	65			1
4070	78				1
4071	86			1
4072	102			1
4073	84			1
4074	63			1
4075	59				1
4076	92				1
4077	79				1
4078	103				1
4079	112				1
4080	118				1
4081	45		1
4082	45		1
4083	52		1
4097	35	1
4098	35	1
4099	36	1
4100	36	1
4179	60		1
4180	60		1
4181	58		1
4182	60		1
4183	60		1
4184	60		1

## Sheet: Source Data Fig 8d
	SQ (secondary host) survival. Related to Fig. 8d
Mouse #	Days	Ascl1 ON	ASCL1 OFF
RR4091	24	1
RR4092	24	1
RR4093	24	1
RR4094	23	1
RR4095	23	1
RR4084	31		1
RR4085	31		1
RR4086	33		1
RR4087	30		1
RR4088	35		1
RR4089	30		1
RR4090	40		1
