# Supplementary material for: The neuroendocrine transition in prostate cancer is dynamic and dependent on ASCL1
Source: Nat Cancer. 2024 Oct 11;5(11):1641–59. doi: 10.1038/s43018-024-00838-6 (PMC11584404; doi:10.1038/s43018-024-00838-6)
Supplement: Supplementary file 11 — Statistical source data for Extended Data Fig. 1. [file 43018_2024_838_MOESM11_ESM.xlsx]

## Sheet: Sheet1
	Num AR			Num KRT5			Num KRT5: AR			Num KRT8			Num KRT8: AR			ASCL1+			NEUROD1+
WT	26.55	27.7904	44.1584	5.12097	6.46677	0.934283	23.8344	22.7769	4.09184	15.6662	13.8304	15.5313	28.8284	29.1356	35.2842	0	0	0	0	0	0
PtP	20.2022	3.20285	3.19375	3.98817	19.3427	17.2818	19.1226	28.3232	36.7991	14.7837	25.2669	13.4847	41.9033	23.8644	29.2406	0	0	0	0	0	0
PtR	11.5986	22.9543	3.98424	19.0956	7.08056	18.8266	33.9889	27.9179	50.3065	18.7258	14.6606	15.1051	16.591	27.3787	11.7776	0	0.00792896	0	0	0	0
RP	40.4425	18.6337	6.28561	3.1366	7.56926	17.9754	8.71278	14.6834	23.295	21.691	31.9517	34.4996	26.0095	27.1619	17.9443	0.00757633	0	0	0	0	0
PtPM	4.47051	6.55043	12.5769	4.564	8.76051	7.92042	8.79653	7.2994	7.93286	24.8258	28.3504	25.8502	57.3432	49.0392	45.7196	0	0	0	0	0	0
PtRM	10.5488	34.731	26.9551	25.7281	7.38292	19.485	39.9819	26.0026	25.1591	9.40655	13.1941	12.6421	14.3347	18.6893	15.7588	0	0	0	0	0	0
RPM	26.1405	19.2475	68.9433	4.64978	9.06782	1.46984	16.3532	16.9806	3.51569	15.1886	21.7589	11.0209	37.6661	32.9451	15.0502	0.00189054	0	0	0	0	0
