# Supplementary material for: The neuroendocrine transition in prostate cancer is dynamic and dependent on ASCL1
Source: Nat Cancer. 2024 Oct 11;5(11):1641–59. doi: 10.1038/s43018-024-00838-6 (PMC11584404; doi:10.1038/s43018-024-00838-6)
Supplement: Supplementary file 12 — Statistical source data for Extended Data Fig. 2. [file 43018_2024_838_MOESM12_ESM.xlsx]

## Sheet: Ext Data. Fig 2g
Days	PtP	RP	PtR
161		1
364	1
420	1	1
420	1	1	1
420	1	1	1
420	1	1	1
420	1	1	1
420	1		1
420	1		1

## Sheet: Ext. Data. Fig. 2j
% postive cells per RPM tumor
KRT5+	KRT8+
0.590632	12.9707
0.0180915	2.34606
0.336843	9.78414
0.252045	23.9513
0.248927	42.6398

## Sheet: Ext. Data. Fig. 2k
%ASCL1+ cells per RPM tumor
2-3 weeks	4-5 weeks	6-8 weeks	10 weeks
0.0151797	8.83195	11.3567	41.3996
0.501499	1.64869	8.25278	48.0035
3.76412	3.21187	9.83489	42.7407
0.277659	15.3337	4.07201	33.9731
	1.34039	5.94489	41.1863
	7.83188	1.39899	43.3401
		5.39954	71.2307
		1.27875	59.8446
			20.432
			58.7139
			76.7095

## Sheet: Ext. Data Fig. 2l
%ASCL1+ cells per tumor
PtPM_ASCL1	RPM_ASCL1
0.221806	20.5317
0.150027	31.3068
0.273568	7.6303
0.270801	8.32918
	36.0802
