# Supplementary material for: The neuroendocrine transition in prostate cancer is dynamic and dependent on ASCL1
Source: Nat Cancer. 2024 Oct 11;5(11):1641–59. doi: 10.1038/s43018-024-00838-6 (PMC11584404; doi:10.1038/s43018-024-00838-6)
Supplement: Supplementary file 13 — Statistical source data for Extended Data Fig. 3. [file 43018_2024_838_MOESM13_ESM.xlsx]

## Sheet: Ext Data Fig 3d Liver
	%NEPC histology	%High grade PRAD histology	%Sarcomatoid histology
Liver met1	100	0	0
Liver met2	100	0	0
Liver met3	100	0	0
Liver met4	83.3333	16.6667	0
Liver met5	100	0	0
Liver met6	100	0	0
	Pie chart
NEPC	98.1132
High grade PRAD	1.88679
Sarcomatoid	0

## Sheet: Ext Data Fig 3d Lung
	%NEPC histology	%High grade PRAD histology	%Sarcomatoid histology
Lung met1	100	0	0
Lung met2	100	0	0
Lung met3	100	0	0
Lung met4	100	0	0
Lung met5	100	0	0
Lung met6	100	0	0
Lung met7	89.2857	0	10.7143
Lung met8	0	0	100
Lung met9	100	0	0
	Pie chart
NEPC	96.3964
High grade PRAD	0
Sarcomatoid	3.6036

## Sheet: Ext Data Fig 3d LN
	%NEPC histology	%High grade PRAD histology	%Sarcomatoid histology
LN met1	100	0	0
LN met2	100	0	0
LN met3	33.3333	66.6667	0
LN met4	50	50	0
LN met5	100	0	0
LN met6	100	0	0
LN met7	100	0	0
LN met8	50	50	0
LN met9	100	0	0
LN met10	100	0	0
LN met11	100	0	0
LN met12	100	0	0
LN met13	100	0	0
LN met14	100	0	0
LN met15	100	0	0
LN met16	100	0	0
LN met17	100	0	0
LN met18	100	0	0
LN met19	100	0	0
LN met20	100	0	0
LN met21	100	0	0
LN met22	100	0	0
LN met23	0	50	50
LN met24	100	0	0
LN met25	100	0	0
	Pie chart
NEPC	89.7959
High grade PRAD	8.16327
Sarcomatoid	2.04082

## Sheet: Ext. Data Fig. 3f
	KRT8+:ASCL1+			ASCL1+			KRT8+			Negative			AR+: KRT8+: ASCL1+			AR+: KRT8+			AR			AR+: ASCL1+			KRT5+			AR+: KRT5+			KRT5+: ASCL1+			AR+: KRT5+: ASCL1+
Liver	6.94089	30.7956	28.905	75.2039	52.1257	52.9173	6.32478	15.7397	11.2049	11.5275	1.32126	6.59995	0	0.00177588	0.0654108	0	0.0124312	0.222397	0	0	0.0588697	0.00297637	0.00355177	0.0261643	0	0	0	0	0	0	0	0	0	0	0	0
Lung	85.4864	70.2421	77.4284	2.65972	13.5414	12.1304	7.63524	13.6658	8.59712	1.94485	1.19239	0.750981	1.37416	0.699881	0.327067	0.629261	0.352533	0.332355	0.171207	0.0777645	0.39681	0.0991199	0.228109	0.0368549	0	0	0	0	0	0	0	0	0
