# Supplementary material for: The neuroendocrine transition in prostate cancer is dynamic and dependent on ASCL1
Source: Nat Cancer. 2024 Oct 11;5(11):1641–59. doi: 10.1038/s43018-024-00838-6 (PMC11584404; doi:10.1038/s43018-024-00838-6)
Supplement: Supplementary file 14 — Statistical source data for Extended Data Fig. 4. [file 43018_2024_838_MOESM14_ESM.xlsx]

## Sheet: Sheet1
	Data relative to average of RPM organoid 1
	RPM organoid 1	RPM organoid 2	RPM tumor 1	RPM tumor 2	RPM tumoroid1 P1	RPM tumoroid2 P1	RPM tumoroid1 P4	RPM tumoroid2 P4
fold change rep1	0.865042	2.70116	2131.11	1997.84	206.411	520.234	3.41581	3.26137
fold change rep2	1.24704	2.62757	2261.38	2354.94	260.969	480.794	4.10834	2.97959
fold change rep3	1.06085	2.62901	2082.92	2012.12	209.277	487.384	4.68821	2.99442
fold change rep4	0.87383	3.04221	2207.59	1936.72	243.944	475.608	3.70545	2.77733
