# Supplementary material for: The neuroendocrine transition in prostate cancer is dynamic and dependent on ASCL1
Source: Nat Cancer. 2024 Oct 11;5(11):1641–59. doi: 10.1038/s43018-024-00838-6 (PMC11584404; doi:10.1038/s43018-024-00838-6)
Supplement: Supplementary file 15 — Statistical source data for Extended Data Fig. 5. [file 43018_2024_838_MOESM15_ESM.xlsx]

## Sheet: Ext. Fig. 5c
	VIM + cells/ area			CD31 + cells/ area			LYVE1 + cells/ area
	NEPC	PRAD		NEPC	PRAD		NEPC	PRAD
	0.395589	1.90623		0.338815	0.314181		0.130032	0.299652
	0.597993	1.42873		0.349907	0.397564		0.291319	0.112277
	0.406504	1.03999		0.554244	0.278144		0.16769	0.205032

## Sheet: Ext. Fig. 5d
VIM+ cell average distance to histotype			CD31+ cell average distance to histotype			LYVE1+ cell average distance to histotype
NEPC	PRAD		NEPC	PRAD		NEPC	PRAD
247.561	-47.4066		69.9092	-4.10215		247.18	102.812
328.542	31.0956		304.471	188.883		56.4028	182.681
361.131	231.761		191.167	336.643		290.945	176.298

## Sheet: Ext. Fig. 5h
Negative	TCF1 low	TCF1 intermediate	TCF1 high
97.8249	1.17122	0.390407	0.613497
96.4706	2.35294	0.392157	0.784314
98.0392	1.96078	0	0
93.3442	4.54545	1.46104	0.649351
93.7279	4.15194	1.50177	0.618375
96.9106	2.76423	0.162602	0.162602
98.56	0.96	0.16	0.32
