# Supplementary material for: The neuroendocrine transition in prostate cancer is dynamic and dependent on ASCL1
Source: Nat Cancer. 2024 Oct 11;5(11):1641–59. doi: 10.1038/s43018-024-00838-6 (PMC11584404; doi:10.1038/s43018-024-00838-6)
Supplement: Supplementary file 16 — Statistical source data for Extended Data Fig. 6. [file 43018_2024_838_MOESM16_ESM.xlsx]

## Sheet: Mac1 mean distance
NEPC	PRAD
162.6	-2.52685
222.128	170.066
283.259	219.781

## Sheet: Mac2 mean distance
NEPC	PRAD
-50.3264	-94.0767
295.97	299.911
68.1709	326.126

## Sheet: Mac3 mean distance
NEPC	PRAD
161.358	-27.4235
363.682	10.6476
462.765	11.5712

## Sheet: Mac1 count per area
NEPC	PRAD
0.0416651	0.169621
0.0319199	0.0456765
0.0329597	0.0402646

## Sheet: Mac2 count per area
NEPC	PRAD
0.980579	0.315201
0.731329	0.629263
0.413153	0.0858271

## Sheet: Mac3 count per area
NEPC	PRAD
0.169713	0.458014
0.0294956	0.21792
0.00578241	0.0233111
