# Supplementary material for: The neuroendocrine transition in prostate cancer is dynamic and dependent on ASCL1
Source: Nat Cancer. 2024 Oct 11;5(11):1641–59. doi: 10.1038/s43018-024-00838-6 (PMC11584404; doi:10.1038/s43018-024-00838-6)
Supplement: Supplementary file 17 — Statistical source data for Extended Data Fig. 8. [file 43018_2024_838_MOESM17_ESM.xlsx]

## Sheet: Ext Data Fig 8b
Final flank tumor mass , grams (related to Extended Data Fig. 8b)
RPM intact	RPM castrate	RPM-Ascl1-/- intact	RPM-Ascl1-/- castrate
0.976	1.143	0.27	0.053
1.084	1.665	0.306	0
0.464	1.181	0.529	0.129
0.704	0.855	0.402	0.108
1.056	1.121	0.522	0
0.764	1.566	0.295	0.013

## Sheet: Ext Data Fig 8c-d
Orthotopic tumor volumes (ultrasound measurements, related to Extended Data Fig 8c-d)
Days	RPM Ascl1 WT Intact						RPM Ascl1 WT Castrate						RPM Ascl1 KO Intact						RPM Ascl1 KO Castrate
0	0	0	0	0	0	0	0	0	0	0	0	0	0	0	0	0	0	0	0	0	0	0	0	0
14	0	0	0	0	0	0	0	0	0	0	0	0	0	0	0	0	0	0	0	0	0	0	0	0
21	0	0	0	0	0	0	8.694	19.095	7.112	18.95	6.045	18.264	0	0	0	0	0	0	0	0	0	0	0	0
28	6.886	18.092	22.755	9.268	15.727	23.229	5.872	15.594	5.341	28.654	3.596	42.945	13.386	12.864	8.207	14.299	8.415	9.509	7.726	7.55	6.975	3.354	3.583	3.531
35	16.793	43.305	37.732	19.551	62.078	23.61	4.525	15.009	3.933	56.398	11.311	50.866	12.643	15.54	7.414	23.274	16.629	14.126	6.924	5.495	7.533	5.678	5.28	5.632
42	25.477	78.01	56.695	32.556	119.636	32.398	11.605	34.903	15.555	72.788	34.616	52.385	31.921	17.317	14.648	40.749	17.955	16.659	8.734	14.127	9.706	13.889	10.374	8.769
49	187.552	237.702	143.579	157.562	245.013	154.051	77.473	84.315	116.069	91.808	102.092	168.643	61.872	36.836	32.934	55.635	18.254	17.668	23.891	33.619	20.11	16.537	10.374	14.284
56	348.251	400.018	275.669	266.512		253.25	208.433	177.012				221.129	65.289	103.892	141.648	153.213	155.169		26.019	70.875	31.88	92.521	53.808	53.6812

## Sheet: Ext Data Fig 8g
Final orthotopic tumor mass , grams (related to Extended Data Fig. 8g)
RPM intact	RPM castrate	RPM-Ascl1-/- intact	RPM-Ascl1-/- castrate
0.357	0.312	0.159	0.129
1.196	0.241	0.197	0.325
0.25	0.162	0.323	0.246
0.4	0.139	0.48	0.611
0.516	0.127	0.19	0.102
0.391	0.297		0.15

## Sheet: Ext Data Fig 8i
Orthotopic transplant survival (related to Extended Data Fig. 8i)
Mouse #	Days post treatment start	WT Vehicle	WT Degarelix	KO Vehicle	KO Degarelix
4186	17	1
4187	16		1
4214	16		1
4215	23	1
4188	19		1
4189	26		1
4190	24		1
4191	17	1
4192	32	1
4193	34	1
4194	45		1
4216	19	1
4195	14	1
4196	17	1
NET	17	1
4197	34			1
4198	18			1
4199	33			1
4200	43				1
4201	37			1
4202	35			0
4203	26			1
4204	22			1
4205	45				1
4206	44				0
4207	49				0
4208	27				1
4209	39				1
4210	21			1
4211	24			1
4212	44				0
4213	20				0

## Sheet: Ext Data Fig 8k
Tissue classification results from RPM SQ tumors treated for 4 weeks with vehicle or degarelix. Related to Extended Data Fig. 8k.
Treatment	NEPC						PRAD						Stroma						Other
Vehicle	35.459	50.418	65.434	0.021986	0		43.9607	29.2673	16.146	65.5842	60.22		19.9018	19.8395	17.7525	34.2304	35.384		0.678484	0.475156	0.667486	0.163538	4.39599
Degarelix	55.4504	75.8747	90.9191	76.6208			28.9976	11.7774	3.61743	9.43922			14.3874	12.2296	5.24104	13.7169			1.1647	0.118385	0.22241	0.223121
	AR positive					AR negative
Vehicle	5.97714	4.74769	6.19955	19.9796	4.12864	94.0229	95.2523	93.8004	80.0204	95.8714
Degarelix	0.482902	0.363074	3.65552	4.32002		99.5171	99.6369	96.3445	95.68
	ASCL1 positive					ASCL1 negative
Vehicle	53.406	77.2351	94.8478	0.301771	0.0341775	46.594	22.7649	5.15219	99.6982	99.9658
Degarelix	80.5537	91.2062	98.3228	95.672		19.4463	8.79385	1.67718	4.32796
