# Supplementary material for: The neuroendocrine transition in prostate cancer is dynamic and dependent on ASCL1
Source: Nat Cancer. 2024 Oct 11;5(11):1641–59. doi: 10.1038/s43018-024-00838-6 (PMC11584404; doi:10.1038/s43018-024-00838-6)
Supplement: Supplementary file 18 — Statistical source data for Extended Data Fig. 9. [file 43018_2024_838_MOESM18_ESM.xlsx]

## Sheet: #KRT8+ tumor cells
Ascl1 WT intact	Ascl1 WT castrate	Ascl1 KO intact	Ascl1 KO castrate
29201	25598	19721	38233
4059	26585	57931	47801
35627	37365	41575	30189
31277	8011	21168	25348
33422	14604	34035	37154
15433	12556	12708	96634
12124	18020	130565	21417
29035	8814	58724	23094
20103	19060	152229	265383
10201	40095	135889
31985	43962	146477
	103781

## Sheet: %KRT8+ tumor cells
Ascl1 WT intact	Ascl1 WT castrate	Ascl1 KO intact	Ascl1 KO castrate
29.9135	9.48225	14.1786	11.7695
1.31561	17.2365	33.3571	16.254
26.2612	19.5913	36.0322	11.3728
14.9964	6.89006	22.3551	13.6138
19.8448	20.1163	23.7495	22.7514
10.8143	12.7855	28.9985	15.3742
2.20872	14.4059	48.6334	39.0124
6.22207	4.93339	40.3429	42.3798
31.1086	6.08244	47.1531	49.1846
8.68984	6.16949	36.4321
3.47525	7.15122	42.5646
	11.9816

## Sheet: #KRT5+ tumor cells
Ascl1 WT intact	Ascl1 WT castrate	Ascl1 KO intact	Ascl1 KO castrate
1104	552	258	712
415	223	439	2723
1458	246	358	1449
748	716	347	2494
1824	808	338	5307
4526	231	104	2579
30	2118	825	1594
1317	47	2998	2111
2199	32	4074	4
2707	28	4842
291	28	3074
	563

## Sheet: %KRT5+ tumor cells
Ascl1 WT intact	Ascl1 WT castrate	Ascl1 KO intact	Ascl1 KO castrate
1.13094	0.204477	0.185491	0.219179
0.13451	0.144583	0.25278	0.925913
1.07471	0.128984	0.310271	0.545866
0.358645	0.615813	0.366459	1.33947
1.08303	1.11298	0.235856	3.24977
3.17149	0.235222	0.237318	0.410311
0.00546532	1.69321	0.307299	2.90357
0.282227	0.0263069	2.0596	3.87389
3.40287	0.0102119	1.26193	0.00074134
2.30599	0.00430841	1.29815
0.0316179	0.00455471	0.89327
	0.064999

## Sheet: #ASCL1+ tumor cells
Ascl1 WT intact	Ascl1 WT castrate	Ascl1 KO intact	Ascl1 KO castrate
10824	71367	1	1
172534	61058	0	1
44789	1120	0	2
76647	33978	0	7
7140	2452	0	5
53664	6503	0	2
278328	32042	0	1
195212	89428	0	0
1342	120058	0	1
27121	188521	1
368766	204801	2
	375965

## Sheet: %ASCL1+ tumor cells
Ascl1 WT intact	Ascl1 WT castrate	Ascl1 KO intact	Ascl1 KO castrate
11.0881	26.4364	0.00071896	0.00030784
55.9218	39.5871	0	0.00034003
33.0147	0.587242	0	0.00075344
36.75	29.2236	0	0.00375954
4.23948	3.3775	0	0.00306177
37.6038	6.62186	0	0.00031819
50.705	25.6156	0	0.00182156
41.8331	50.0549	0	0
2.07669	38.313	0	0.00018533
23.1033	29.0081	0.0002681
40.0673	33.3146	0.00058118
	43.4056
