# Supplementary material for: The neuroendocrine transition in prostate cancer is dynamic and dependent on ASCL1
Source: Nat Cancer. 2024 Oct 11;5(11):1641–59. doi: 10.1038/s43018-024-00838-6 (PMC11584404; doi:10.1038/s43018-024-00838-6)
Supplement: Supplementary file 19 — Statistical source data for Extended Data Fig. 10. [file 43018_2024_838_MOESM19_ESM.xlsx]

## Sheet: Ext Data Fig 10b
	OT (primary host) survival. Related to Fig. 10b
Mouse #	Days elapsed post tumor engraftment	Ascl1 ON	Ascl1 OFF	Ctrl ON	Ctrl OFF
4055	36	1
4056	36	1
4057	35	1
4058	37	1
4059	37	1
4060	38	1
4061	38	1
4062	52		1
4063	51		1
4064	45		1
4065	51		1
4066	79				1
4067	112			1
4068	92			1
4069	65			1
4070	78				1
4071	86			1
4072	102			1
4073	84			1
4074	63			1
4075	59				1
4076	92				1
4077	79				1
4078	103				1
4079	112				1
4080	118				1
4081	45		1
4082	45		1
4083	52		1
4097	35	1
4098	35	1
4099	36	1
4100	36	1
4179	60		1
4180	60		1
4181	58		1
4182	60		1
4183	60		1
4184	60		1

## Sheet: Ext Data Fig 10c
Ultrasound tumor volumes
Ctrl ON DOX 4w	Ascl1 ON DOX 4w
2.793	86.827
2.086	91.577
6.045	149.23
2.064	80.348
0	119.744
3.277	108.361
2.029	86.213
2.552	121.661
0	53.081
1.29	61.588
5.139	45.675
0	67.51
2.998	69.889
2.979	79.542
0	48.878
	83.176
	96.886
	145.018
	96.756
	73.394
	86.352
	125.254
	70.44
	103.244

## Sheet: Ext Data Fig 10e
	% Change in tumor volume from weeks 4-5. OFF dox group has been on dox withdrawal for 1 week. Related to Extended Data Fig. 10e.
Mouse #	4057	4098	4100	4056	4060	4097	4058	4099	4055	4059	4061	4081	4063	4064	4083	4082	4062	4183	4065	4180	4179	4184	4181	4182
% change in tumor volume from 4-5 weeks post engraftment	86.2599	85.0654	83.6629	83.2908	83.1906	82.5337	82.1104	79.8895	79.3482	78.8578	73.4331	43.0891	34.7619	29.8526	-4.73632	-10.6364	-21.0172	-30.5315	-40.0687	-45.814	-47.701	-100	-100	-100

## Sheet: Ext Data Fig 10f
Ultrasound OT tumor volume (mm3) measurements. Related to Extended Data Fig. 10e-f.
Weeks post tumor engraftment	Ctrl ON							Ctrl OFF								Ascl1 ON											Ascl1 OFF
0	0	0	0	0	0	0	0	0	0	0	0	0	0	0	0	0	0	0	0	0	0	0	0	0	0	0	0	0	0	0	0	0	0	0	0	0	0	0	0
3																							0	40.258	38.002	39.534								42.394	32.884	33.89	42.862	27.716	33.992
4	0	1.29	5.139	0	2.998	2.979	0	2.793	2.086	6.045	2.064	0	3.277	2.029	2.552	86.827	91.577	149.23	80.348	119.744	108.361	86.213	48.878	83.176	96.886	145.018	121.661	53.081	61.588	45.675	67.51	69.889	79.542	96.756	73.394	86.352	125.254	70.44	103.244
5	3.985	3.312	9.221	4.164	4.068	7.08	5.92	6.473	6.933	12.285	5.266	4.985	5.162	5.06	3.778	420.434	548.063	1086.09	449.132	566.374	644.646	324.513	279.842	556.934	481.768	887.662	100.532	81.365	87.798	32.609	118.624	63.17	75.945	65.508	50.334	35.826	41.52	53.964	50.526
6	1.845	5.059	15.12	6.161	6.181	8.147	5.27	18.15	10.552	68.166	4.397	5.606	9.663	3.823	4.631												140.223	161.378	363.74	123.132	445.96	365.131	196.287	51.135	43.949	46.289	42.842	51.661	56.218
7	7.236	4	32.32	10.836	3.69	5.357	7.17	3.259	11.073	134.379	9.402	8.238	3.918	4.114	5.812												430.672	507.426		343.278			547.611	129.249	105	60.216	53.244	123.221	78.914
8	4.887	3.042	63.569	12.891	8.125	1.112	25.692	2.934	13.043	145.884	4.784	12.8	13.564	2.662	5.106																			391.074	343.82	251.505	108.246	371.778	386.049
9	2.383	5.056		40.098	19.744	12.494	75.064	23.808	58.522		22.447	43.696	25.378	3.034	2.185
10	2.604	9.305		102.755	28.981	48.621		104.214	143.06		50.665	125.515	19.116	3.463	2.302
11	2.346	28.29		79.265	40.106	141.222		161.558			116.957	214.691	22.269	5.248	2.728
12	3.067	50.674		143.61	49.115						155.925		32.61	5.662	4.694
13	9.393	231.905			120.18						493.674		49.599	21.706	4.763
14	31.113				153.398								77.871	37.973	13.101
15	103.436													91.458	22.388
16	303.959													153.124	67.244
17															122.756

## Sheet: Ext Data Fig. 10g
SQ (secondary host tumor volume measurements. Related to Extended Data Fig. 10g.
	Days elapsed post tumor engraftment	ON DOX										OFF DOX
Oct 28	0	0	0	0	0	0	0	0	0	0	0	0	0	0	0	0	0	0	0	0	0
Nov 9	12	23.41	45.42	15.49	47.83	16.2	28.85	47.66	45.89	27.27	58.89	28.42	27.71	41.92	73.47	31.72	51.87	43.33	0	84.2	26.95
Nov 13	16	96.9659	184.234	97.9313	168.153	126.503	54.1936	162.033	171.385	147.249	99.3406	84.0218	71.4411	59.2732	241.647	66.5978	177.34	120.651	52.4659	149.894	62.6374
Nov 15	18	199.549	221.248	127.796	391.976	271.439	186.501	261.197	247.924	257.407	212.587	37.3698	145.831	143.625	206.452	269.09	174.207	188.777	23.2895	324.616	90.542
Nov 17	20	345.229	775.312	197.429	741.522	367.509	284.762	624.892	779.649	681.132	672.252	56.2019	99.1283	143.035	250.055	222.384	247.75	266.88	19.3071	397.604	60.5182
Nov 19	22	501.697	1373.38	374.375	1124.31	804.832	856.257	1181.09	955.35	979.487	969.166	70.9401	124.81	279.52	315.155	422.033	349.508	364.771	0	391.741	39.0454
Nov 20	23	881.172	1675.12	609.789	1609.44	1223.02	1298.87	1451.06	1502.48	1119.1	1204.48	94.6677	178.458	149.025	349.717	447.84	477.054	574.257	0	493.629	45.2057
Nov 21	24	1044.63		981.7		1404.82	1598.37
Nov 22	25											76.8463	314.19	436.838	454.059	625.223	522.366	690.245	0	650.96	56.3447
Nov 24	27											91.0962	580.876	399.697	444.243	956.594	604.922	841.901	0	965.077	65.9728
Nov 27	30											220.024	1249.1	1034.29	557.319	1468.61	713.745	1203.65	0	1474.73	165.687
